# Supplementary material for: Genome-wide association study for vascular aging highlights pathways shared with cardiovascular traits in Koreans
Source: Front Cardiovasc Med. 2022 Dec 22;9:1058308. doi: 10.3389/fcvm.2022.1058308 (PMC9813851; doi:10.3389/fcvm.2022.1058308)
Supplement: Supplementary file 2 [file Data_Sheet_2.xlsx]

## Sheet: Supplementary Table S01.
Supplementary Table S1. The concordance rate between gDNA (whole blood) and cfDNA (serum) in 19 overlapping individuals
SampleID	Common Snp	Matching Snp	Concordance Rate
GS0007	468603	426107	0.9093
GS0346	587711	578859	0.9849
GS0405	517092	492246	0.952
GS0265	542617	520932	0.96
GS0050	534664	513102	0.9597
GS0647	538627	518957	0.9635
GS0073	531055	507442	0.9555
GS0415	549791	529444	0.963
GS0449	614533	611282	0.9947
GS0576	576291	565899	0.982
GS0670	536299	516372	0.9628
GS0239	511308	485429	0.9494
GS0548	420337	373569	0.8887
GS0260	525425	500141	0.9519
GS0295	571766	558250	0.9764
GS0352	512766	487180	0.9501
GS0650	469359	433922	0.9245
GS0334	563311	547295	0.9716
GS0254	541080	521190	0.9632
Common SNP : Overlappin SNP
Matching SNP : SNP with the same frequency of alleles among overlapping SNP
Concordance Rate : The ratio of SNP with the same frequency of alleles among overlapping SNP (Matching SNP / Common SNP *100)

## Sheet: Supplementary Table S02.
Supplementary Table S2. Multinomial logistic regression of vascular endothelial cell function in an aging cohort
Variables	All subjects (N = 1010)
	B	SE	Lower	Upper	p-value
Female	-0.67	0.317	-1.3	-0.055	0.0348
Age	0.03	0.014	0.004	0.057	0.0269
Muscle reduction	-0.583	0.241	-1.063	-0.123	0.0153
Vitamin	0.013	0.008	-0.003	0.03	0.1086
Insulin	0.008	0.02	-0.029	0.049	0.669
Grip strength	-0.039	0.016	-0.07	-0.008	0.0141
ID : Sample ID
시료번호 : Sample number
RHI : Reactive hyperemia index(RHI)
Zscore : RHI considering age
SPPB_HAND : the maximum grip value
Physical_Total : Body Score (Walk, Balance, Muscle Score)

## Sheet: Supplementary Table S03.
Supplementary Table S3. Summary of GWAS results in which grip strength and muscle loss are added as covariates
Chr	SNP	BP	A1	A2	Freq	b	SE	P	Closest Gene
5	kgp4619083	52398005	C	T	0.0588235	2.24513	0.384637	5.31e-09	MOCS2
10	10:62010155	62010155	T	C	0.494118	-7.65424	1.32177	7e-09	ANK3
1	1:214659101	214659101	T	C	0.49359	-7.50423	1.32294	1.41e-08	PTPN14
1	kgp9614090	187209108	A	C	0.0595238	2.02467	0.394081	2.78e-07	LINC01036
4	4:6246543	6246543	C	T	0.489011	-4.83941	0.948901	3.4e-07	WFS1
14	14:50724996	50724996	T	C	0.487805	-4.7231	0.951778	6.96e-07	L2HGDH
17	rs58768287	63444990	C	T	0.0505618	2.02195	0.412728	9.63e-07	AXIN2
9	9:84302707	84302707	A	G	0.0576923	1.94392	0.411302	2.29e-06	TLE1
11	rs2958198	35842967	A	G	0.107527	1.29646	0.275718	2.57e-06	TRIM44
5	rs4868495	174611803	C	T	0.056701	1.66052	0.353546	2.64e-06	ARL2BPP6
7	rs1585140	50152510	A	G	0.0898876	1.45951	0.314047	3.36e-06	ZPBP
17	rs55867106	72314399	A	G	0.0842105	1.52181	0.328341	3.57e-06	DNAI2
8	GSA-rs11786845	58133642	C	T	0.0913978	1.4044	0.306354	4.56e-06	LINC00588
2	kgp5247832	125346013	A	G	0.0759494	1.70326	0.371753	4.61e-06	CNTNAP5
6	kgp17337641	94922348	G	A	0.0666667	1.684	0.370711	5.56e-06	SNORA18
12	12:133473221	133473221	T	C	0.0572917	1.87493	0.414768	6.17e-06	CHFR
18	kgp1703341	22800826	T	C	0.0705128	1.74101	0.385665	6.35e-06	ZNF521
2	rs59539170	240156312	T	C	0.0561798	1.96159	0.436209	6.89e-06	HDAC4
18	rs75180660	9158643	A	G	0.0652174	1.63293	0.364684	7.55e-06	ANKRD12
7	rs10234768	50182079	T	C	0.0923913	1.46393	0.327216	7.68e-06	C7orf72
16	rs80310105	60997653	T	C	0.0813953	1.45381	0.325364	7.89e-06	GNPATP
9	GSA-rs78757286	24618331	C	T	0.0639535	1.47452	0.331339	8.58e-06	IZUMO3
2	kgp3620172	234910442	C	T	0.0652174	1.63325	0.368426	9.29e-06	TRPM8
10	rs12252756	129381096	A	G	0.18617	1.07901	0.244743	1.04e-05	NPS
6	kgp17044243	143797752	C	T	0.0744681	1.63883	0.374167	1.19e-05	PEX3
3	3:24632124	24632124	C	A	0.0647059	1.84283	0.422723	1.3e-05	EIF3KP2
1	rs12042083	22472732	G	A	0.104396	1.30159	0.299123	1.35e-05	WNT4
10	kgp22051919	6222774	A	G	0.0618557	1.59879	0.368764	1.45e-05	PFKFB3
13	rs11147512	33757815	A	G	0.0674157	1.47119	0.339877	1.5e-05	STARD13
16	kgp11781079	83979552	A	C	0.103093	1.33178	0.308949	1.63e-05	OSGIN1
13	rs9555657	110633410	C	T	0.255435	0.869107	0.202107	1.71e-05	RN7SKP10
3	rs754914	111651285	A	G	0.223404	0.885895	0.206412	1.77e-05	PHLDB2
6	rs7746208	149493632	A	G	0.197802	1.01385	0.236491	1.81e-05	TAB2
17	rs7219534	63437097	T	C	0.0851064	1.42964	0.333984	1.86e-05	AXIN2
10	rs7070370	68371063	C	A	0.0705128	1.81737	0.426328	2.02e-05	CTNNA3
21	rs140330787	36797083	C	T	0.136842	1.07169	0.25163	2.05e-05	RUNX1
10	10:127900223	127900223	A	C	0.0824742	1.50452	0.353468	2.08e-05	ADAM12
10	kgp4346098	127900223	A	C	0.0824742	1.50452	0.353468	2.08e-05	ADAM12
11	rs60842800	11317991	T	C	0.0721649	1.47718	0.347721	2.16e-05	GALNT18
10	10:130247163	130247163	G	A	0.123596	1.27536	0.301558	2.34e-05	MKI67
7	7:50145007	50145007	A	G	0.0897436	1.39063	0.330263	2.55e-05	ZPBP
10	kgp1453415	2916766	A	G	0.0639535	1.59572	0.379249	2.58e-05	PFKP
19	rs10420793	53344701	G	A	0.0659341	1.52354	0.363321	2.75e-05	ZNF28
6	rs12202734	107764862	A	G	0.0989011	1.2668	0.302996	2.9e-05	PDSS2
6	GSA-rs4896661	143793155	A	G	0.0706522	1.61608	0.386902	2.95e-05	PEX3
11	rs80278125	104461298	G	A	0.0531915	1.80072	0.43213	3.09e-05	CASP12
3	JHU_3.175798212	175798213	A	G	0.0581395	1.63005	0.393961	3.51e-05	EI24P1
1	rs78209580	231488541	A	G	0.0696203	1.74809	0.422665	3.54e-05	SPRTN
1	rs705207	34684463	G	A	0.157895	0.96899	0.234624	3.63e-05	C1orf94
4	kgp2167036	181536971	G	A	0.056701	1.5806	0.382912	3.66e-05	LINC00290
13	rs74072538	49944406	C	T	0.0581395	1.76948	0.429952	3.86e-05	CAB39L
20	rs6113810	22772814	T	C	0.0526316	1.76358	0.429379	4e-05	KRT18P3
1	rs7513568	60822886	G	A	0.134409	1.09622	0.267186	4.08e-05	PGBD4P8
10	kgp9921725	89596013	A	G	0.0696203	1.72559	0.422033	4.34e-05	CFL1P1
18	GSA-rs75591954	5439417	A	G	0.113095	1.29872	0.318247	4.49e-05	EPB41L3
20	rs6075948	22746255	C	T	0.05	1.85051	0.453618	4.51e-05	KRT18P3
4	rs78974865	79906385	G	A	0.0638298	1.62033	0.39912	4.91e-05	LINC01088
9	rs10979426	111406348	T	C	0.0631579	1.49391	0.36817	4.96e-05	RPL36AP35
4	kgp5581913	95601206	T	C	0.123457	1.28032	0.315624	4.98e-05	PDLIM5
10	rs10508223	2200068	C	T	0.164894	0.982932	0.24375	5.52e-05	RNU6-576P
3	kgp3023113	25105548	T	C	0.0537634	1.57688	0.391224	5.56e-05	RNA5SP125
5	rs1804197	112179909	A	C	0.130952	1.15175	0.286278	5.74e-05	APC
14	kgp19687400	21501514	T	C	0.0875	1.3037	0.324363	5.84e-05	NDRG2
12	rs12424513	96563954	C	T	0.0882353	1.36533	0.340084	5.95e-05	ELK3
18	kgp10191517	14146691	G	A	0.136364	1.06779	0.266496	6.16e-05	NF1P5
13	rs73511157	71789085	T	C	0.0585106	1.66173	0.41564	6.39e-05	LINC00348
10	GSA-rs12780291	2189155	C	T	0.184211	0.920022	0.230275	6.46e-05	RNU6-889P
6	6:121559651	121559651	C	T	0.0864198	1.41432	0.354302	6.56e-05	TBC1D32
9	9:138182452	138182452	T	C	0.0769231	1.1576	0.290094	6.6e-05	C9orf62
4	rs12512152	173797669	C	T	0.0755814	1.42438	0.357094	6.64e-05	GALNTL6
12	rs7315280	117320938	G	A	0.0526316	1.72529	0.433115	6.79e-05	HRK
6	rs220944	94958322	C	T	0.0721649	1.36891	0.344352	7.03e-05	SNORA18
16	rs7204028	86555680	A	G	0.076087	1.49301	0.377274	7.58e-05	FOXF1
8	rs2685359	27765925	A	G	0.137363	1.09397	0.276569	7.64e-05	SCARA5
22	rs5756596	37685896	G	A	0.327586	0.756786	0.191341	7.65e-05	CYTH4
13	13:40062144	40062144	T	C	0.101064	1.31672	0.332969	7.67e-05	LHFP
6	rs1515333	112338958	A	G	0.0645161	1.58072	0.400056	7.77e-05	WISP3
16	JHU_16.83926409	83926410	G	A	0.0934066	1.21368	0.307294	7.83e-05	MLYCD
2	JHU_2.46660751	46660752	C	A	0.0625	1.43231	0.362948	7.94e-05	TMEM247
6	rs1360909	94470429	A	G	0.0681818	1.45657	0.369629	8.13e-05	SNORA18
1	kgp9545664	182038718	A	G	0.153846	0.982729	0.249469	8.17e-05	ZNF648
20	rs8117354	55484048	T	C	0.0561798	1.72468	0.437845	8.18e-05	RNU6-929P
6	rs11155629	149494909	T	C	0.2	0.974649	0.248071	8.53e-05	TAB2
5	kgp9649883	125312899	C	T	0.0882353	1.33692	0.340983	8.83e-05	RPSAP37

## Sheet: Supplementary Table S04.
Supplementary Table S4. Summary of GWAS results considering genetic relatedness estimates (excluding individual GS0477)
Chr	SNP	bp	A1	A2	Freq	b	se	p	Gene	matching	distance
10	10:62010155	62010155	T	C	0.494048	-7.6955	1.34508	1.06e-08	ANK3	.,match
5	kgp4619083	52398005	C	T	0.0595238	2.25909	0.395874	1.15e-08	MOCS2	.,match
1	1:214659101	214659101	T	C	0.493506	-7.54304	1.34617	2.1e-08	PTPN14	.,match
1	kgp9614090	187209108	A	C	0.060241	2.0314	0.402782	4.57e-07	LINC01036	.,match
4	4:6246543	6246543	C	T	0.488889	-4.81144	0.96307	5.86e-07	WFS1	-	25033
14	14:50724996	50724996	T	C	0.487654	-4.75152	0.965394	8.57e-07	L2HGDH	.,match
17	rs58768287	63444990	C	T	0.0511364	2.02427	0.420312	1.46e-06	AXIN2	-	79691
9	9:84302707	84302707	A	G	0.0584416	1.98678	0.420142	2.26e-06	TLE1	.,match
5	rs4868495	174611803	C	T	0.0572917	1.67685	0.360033	3.2e-06	ARL2BPP6	-	105931
17	rs55867106	72314399	A	G	0.0851064	1.53651	0.336393	4.93e-06	DNAI2	+	3376
11	rs2958198	35842967	A	G	0.108696	1.28328	0.28265	5.62e-06	TRIM44	+	13192
2	kgp5247832	125346013	A	G	0.0759494	1.72308	0.379816	5.72e-06	CNTNAP5	.,match
7	rs1585140	50152510	A	G	0.0909091	1.45438	0.320705	5.76e-06	ZPBP	.,match
8	GSA-rs11786845	58133642	C	T	0.0923913	1.40826	0.313168	6.9e-06	LINC00588	-	58460
2	rs59539170	240156312	T	C	0.0568182	2.00084	0.445505	7.08e-06	HDAC4	.,match
6	kgp17337641	94922348	G	A	0.0674157	1.6921	0.378169	7.66e-06	SNORA18	+	333401
12	12:133473221	133473221	T	C	0.0578947	1.8882	0.424013	8.46e-06	CHFR	.,match
2	kgp3620172	234910442	C	T	0.0659341	1.66417	0.376362	9.79e-06	TRPM8	.,match
19	rs10420793	53344701	G	A	0.0611111	1.71343	0.388028	1.01e-05	ZNF28	.,match
18	kgp1703341	22800826	T	C	0.0705128	1.73185	0.3933	1.07e-05	ZNF521	.,match
7	rs10234768	50182079	T	C	0.0934066	1.47024	0.334011	1.07e-05	C7orf72	.,match
9	GSA-rs78757286	24618331	C	T	0.0647059	1.48321	0.33785	1.13e-05	IZUMO3	+	72387
1	rs12042083	22472732	G	A	0.105556	1.33276	0.305124	1.25e-05	WNT4	+	2270
18	rs75180660	9158643	A	G	0.0652174	1.63121	0.373502	1.26e-05	ANKRD12	.,match
10	rs12252756	129381096	A	G	0.18617	1.08877	0.250483	1.38e-05	NPS	+	30161
16	rs80310105	60997653	T	C	0.0823529	1.44473	0.332969	1.43e-05	GNPATP	+	307100
6	kgp17044243	143797752	C	T	0.0752688	1.64523	0.382783	1.72e-05	PEX3	.,match
13	rs11147512	33757815	A	G	0.0681818	1.48912	0.348029	1.88e-05	STARD13	.,match
16	kgp11781079	83979552	A	C	0.0989583	1.35542	0.318087	2.03e-05	OSGIN1	-	2335
17	rs7219534	63437097	T	C	0.0860215	1.45079	0.340601	2.05e-05	AXIN2	-	87584
10	kgp22051919	6222774	A	G	0.0625	1.59966	0.376137	2.11e-05	PFKFB3	.,match
6	rs7746208	149493632	A	G	0.2	1.02733	0.242639	2.3e-05	TAB2	-	46145
13	rs9555657	110633410	C	T	0.258242	0.875339	0.206872	2.32e-05	RN7SKP10	+	65643
3	3:24632124	24632124	C	A	0.0654762	1.82164	0.430849	2.36e-05	EIF3KP2	+	34174
10	10:127900223	127900223	A	C	0.0833333	1.52036	0.36156	2.61e-05	ADAM12	.,match
10	rs7070370	68371063	C	A	0.0714286	1.81894	0.434517	2.84e-05	CTNNA3	.,match
3	rs754914	111651285	A	G	0.225806	0.881443	0.211284	3.02e-05	PHLDB2	.,match
10	10:130247163	130247163	G	A	0.125	1.28535	0.308119	3.02e-05	MKI67	+	322514
21	rs140330787	36797083	C	T	0.138298	1.0696	0.256744	3.1e-05	RUNX1	.,match
5	rs1804197	112179909	A	C	0.126506	1.24365	0.29928	3.25e-05	APC	.,match
7	7:50145007	50145007	A	G	0.0909091	1.39798	0.337281	3.4e-05	ZPBP	.,match
11	rs60842800	11317991	T	C	0.0729167	1.4716	0.355092	3.41e-05	GALNT18	.,match
1	rs78209580	231488541	A	G	0.0696203	1.78648	0.431454	3.46e-05	SPRTN	.,match
6	rs12202734	107764862	A	G	0.1	1.27339	0.309411	3.86e-05	PDSS2	.,match
6	GSA-rs4896661	143793155	A	G	0.0714286	1.62113	0.395716	4.19e-05	PEX3	.,match
10	kgp1453415	2916766	A	G	0.0639535	1.58531	0.387905	4.37e-05	PFKP	-	191759
1	rs7513568	60822886	G	A	0.13587	1.11088	0.271965	4.41e-05	PGBD4P8	+	259238
4	kgp2167036	181536971	G	A	0.0572917	1.58928	0.389757	4.55e-05	LINC00290	-	448271
11	rs80278125	104461298	G	A	0.0537634	1.80053	0.442053	4.64e-05	CASP12	-	295147
1	rs705207	34684463	G	A	0.159574	0.976779	0.239852	4.65e-05	C1orf94	.,match
3	JHU_3.175798212	175798213	A	G	0.0581395	1.63646	0.402522	4.79e-05	EI24P1	+	11517
10	kgp9921725	89596013	A	G	0.0705128	1.74911	0.431174	4.98e-05	CFL1P1	.,match

## Sheet: Supplementary Table S05.
Supplementary Table S5. Genetic loci associated with vascular endothelial function using imputed SNPs
Chr	SNP	BP	A1	A2	Freq	b	se	P	Closest Gene	matching	distance
5	kgp4619083	52398005	C	T	0.0721649	1.80553	0.32055	1.78e-08	MOCS2	.,match
7	rs11767547	100221635	T	C	0.0505618	2.22652	0.410101	5.66e-08	TFR2	.,match
7	rs11983745	100223678	C	T	0.0505618	2.22652	0.410101	5.66e-08	TFR2	.,match
7	rs2402591	121513146	C	A	0.0641026	2.38163	0.4393	5.91e-08	PTPRZ1	.,match
7	rs11766643	100220850	G	C	0.0511364	2.22404	0.410244	5.92e-08	TFR2	.,match
7	rs11770389	100221218	G	T	0.0511364	2.22404	0.410244	5.92e-08	TFR2	.,match
6	rs220963	94974856	T	C	0.05	2.21807	0.412941	7.81e-08	SNORA18	+	385909
4	rs1499338	133162870	C	T	0.05	2.29307	0.42696	7.84e-08	ELL2P2	-	126071
4	rs1499339	133162928	A	G	0.05	2.29307	0.42696	7.84e-08	ELL2P2	-	126013
4	rs1499340	133162981	C	G	0.05	2.29307	0.42696	7.84e-08	ELL2P2	-	125960
4	rs7693535	133163185	G	T	0.05	2.29307	0.42696	7.84e-08	ELL2P2	-	125756
1	rs10914886	34693480	A	G	0.0670732	2.0672	0.386025	8.55e-08	C1orf94	+	8748
3	rs76234308	193158550	G	A	0.0670103	1.67459	0.314882	1.05e-07	ATP13A4	.,match
1	rs76772770	46561873	C	A	0.0561798	2.06869	0.394945	1.62e-07	PIK3R3	.,match
12	rs61931005	114852120	A	G	0.056701	2.00316	0.384283	1.86e-07	TBX5-AS1	+	1484
3	chr3:29487812:D	29487812	T	TA	0.0555556	2.14962	0.414551	2.16e-07	RBMS3	.,match
5	rs6451912	20854869	T	G	0.0802469	1.5322	0.296154	2.3e-07	CDH18	+	278887
1	kgp9614090	187209108	A	C	0.0515464	2.02912	0.392468	2.34e-07	LINC01036	.,match
3	rs11929651	29489035	A	G	0.054878	2.14102	0.414193	2.35e-07	RBMS3	.,match
15	15:67746747	67746747	A	G	0.0515464	1.70461	0.332668	2.99e-07	IQCH-AS1	.,match
13	rs12871441	84171548	A	G	0.0769231	1.92454	0.37601	3.08e-07	SLITRK1	-	279796
11	chr11:35737897:D	35737897	C	CA	0.106742	1.38427	0.271643	3.47e-07	TRIM44	.,match
4	rs13105689	133153293	A	G	0.0523256	2.07379	0.408298	3.79e-07	ELL2P2	-	135648
4	rs11727344	133153894	C	T	0.0523256	2.07379	0.408298	3.79e-07	ELL2P2	-	135047
4	rs13140752	133154663	C	T	0.0523256	2.07379	0.408298	3.79e-07	ELL2P2	-	134278
7	rs2075674	100225031	A	G	0.0561798	2.00233	0.394553	3.88e-07	TFR2	.,match
5	rs639405	134532593	A	T	0.0506329	2.19013	0.431916	3.96e-07	C5orf66	.,match
7	rs41303510	100226129	T	C	0.0568182	1.99981	0.394725	4.06e-07	TFR2	.,match
7	rs6958696	100237597	T	C	0.0815217	1.62433	0.321055	4.21e-07	TFR2	.,match
11	rs60608746	35774868	G	C	0.111111	1.35739	0.268451	4.27e-07	TRIM44	.,match
7	rs12534001	50154261	T	C	0.0722222	1.70359	0.337226	4.38e-07	ZPBP	.,match
7	rs1911763	50155228	T	G	0.0722222	1.70359	0.337226	4.38e-07	ZPBP	.,match
5	rs3860773	175224763	C	G	0.0662651	1.9311	0.383383	4.73e-07	CPLX2	.,match
11	rs1359181	35759949	A	G	0.111111	1.33424	0.268264	6.57e-07	TRIM44	.,match
11	chr11:35787305:D	35787305	C	CATTT	0.11413	1.31575	0.265053	6.9e-07	TRIM44	.,match
1	rs11207597	60861781	G	C	0.113095	1.5785	0.319335	7.69e-07	PGBD4P8	+	298133
6	rs2395788	41726339	A	G	0.0941176	1.39646	0.282614	7.76e-07	PGC	+	4492
7	rs12706382	121519721	T	C	0.0654762	2.06796	0.418521	7.77e-07	PTPRZ1	.,match
18	rs7236698	74233107	T	A	0.05	2.41711	0.489415	7.86e-07	LINC00908	-	7505
6	rs186489967	95207874	T	C	0.0568182	1.94143	0.393826	8.24e-07	SNORA18	+	618927
4	rs142362415	93749343	C	A	0.0515464	1.96116	0.398036	8.35e-07	GRID2	.,match
18	chr18:62260909:D	62260909	C	CA	0.0666667	1.67472	0.341084	9.11e-07	RNU7-146P	+	44167
19	rs62128860	2879844	T	A	0.0886076	1.7204	0.352737	1.08e-06	ZNF556	+	1329
7	rs1911762	50155164	G	T	0.0604396	1.87867	0.385796	1.12e-06	ZPBP	.,match
3	rs28503867	24807345	C	T	0.0823529	1.50761	0.310368	1.19e-06	EIF3KP2	+	209395
6	chr6:94950007:D	94950007	A	AGACT	0.0632184	1.85292	0.381509	1.19e-06	SNORA18	+	361060
7	rs3734912	65235706	A	G	0.0641026	1.9312	0.397674	1.2e-06	CCT6P1	+	7365
6	rs9452603	94951847	G	C	0.0617978	1.84248	0.380813	1.31e-06	SNORA18	+	362900
6	rs115213546	94949129	A	G	0.0625	1.83738	0.38119	1.43e-06	SNORA18	+	360182
8	chr8:58165966:I	58165966	CAGAG	C	0.0689655	1.66031	0.345655	1.56e-06	LINC00588	-	26136
8	rs75743647	17007072	A	G	0.0955056	1.67508	0.349037	1.59e-06	ZDHHC2	-	6466
7	rs35168178	121478188	A	G	0.0555556	1.97117	0.411049	1.62e-06	PNPT1P2	-	4234
7	rs73229107	121482506	C	T	0.0555556	1.97117	0.411049	1.62e-06	PNPT1P2	.,match
7	rs7804004	121497978	C	T	0.0555556	1.97117	0.411049	1.62e-06	PNPT1P2	+	12793
6	rs7771278	94949091	C	T	0.0632184	1.82914	0.381478	1.63e-06	SNORA18	+	360144
5	rs10068862	175217148	G	A	0.077381	1.7304	0.361634	1.71e-06	CPLX2	-	6165
8	rs55891651	58167600	T	C	0.0529412	1.98139	0.415035	1.81e-06	LINC00588	-	24502
8	rs55949560	58167603	C	T	0.0529412	1.98139	0.415035	1.81e-06	LINC00588	-	24499
8	rs35207430	58167614	A	G	0.0529412	1.98139	0.415035	1.81e-06	LINC00588	-	24488
8	rs7842855	58167718	C	G	0.0529412	1.98139	0.415035	1.81e-06	LINC00588	-	24384
8	rs7842482	58167720	T	A	0.0529412	1.98139	0.415035	1.81e-06	LINC00588	-	24382
8	rs903718	58167726	G	A	0.0529412	1.98139	0.415035	1.81e-06	LINC00588	-	24376
8	rs67546820	58168567	A	G	0.0529412	1.98139	0.415035	1.81e-06	LINC00588	-	23535
8	rs1961778	58168756	A	G	0.0529412	1.98139	0.415035	1.81e-06	LINC00588	-	23346
8	chr8:58169037:I	58169037	AC	A	0.0529412	1.98139	0.415035	1.81e-06	LINC00588	-	23065
8	rs949848	58169125	G	A	0.0529412	1.98139	0.415035	1.81e-06	LINC00588	-	22977
8	rs111635594	58169249	T	C	0.0529412	1.98139	0.415035	1.81e-06	LINC00588	-	22853
8	rs17216620	58169412	G	A	0.0529412	1.98139	0.415035	1.81e-06	LINC00588	-	22690
8	rs17216648	58169429	T	C	0.0529412	1.98139	0.415035	1.81e-06	LINC00588	-	22673
8	rs17805326	58169533	G	T	0.0529412	1.98139	0.415035	1.81e-06	LINC00588	-	22569
8	rs17805332	58169798	C	T	0.0529412	1.98139	0.415035	1.81e-06	LINC00588	-	22304
8	rs57941207	58169821	G	A	0.0529412	1.98139	0.415035	1.81e-06	LINC00588	-	22281
8	rs58382845	58169851	C	A	0.0529412	1.98139	0.415035	1.81e-06	LINC00588	-	22251
8	rs60231757	58169937	C	T	0.0529412	1.98139	0.415035	1.81e-06	LINC00588	-	22165
8	rs77823122	58170161	G	A	0.0529412	1.98139	0.415035	1.81e-06	LINC00588	-	21941
8	rs77120900	58170368	T	C	0.0529412	1.98139	0.415035	1.81e-06	LINC00588	-	21734
8	rs112272435	58170371	G	A	0.0529412	1.98139	0.415035	1.81e-06	LINC00588	-	21731
8	rs79561699	58170601	G	A	0.0529412	1.98139	0.415035	1.81e-06	LINC00588	-	21501
8	rs78953746	58170608	G	A	0.0529412	1.98139	0.415035	1.81e-06	LINC00588	-	21494
8	rs113823909	58170635	G	A	0.0529412	1.98139	0.415035	1.81e-06	LINC00588	-	21467
8	rs114173899	58170640	T	G	0.0529412	1.98139	0.415035	1.81e-06	LINC00588	-	21462
8	rs114700910	58170642	T	C	0.0529412	1.98139	0.415035	1.81e-06	LINC00588	-	21460
8	rs115548028	58170672	C	T	0.0529412	1.98139	0.415035	1.81e-06	LINC00588	-	21430
8	rs17216711	58170856	C	T	0.0529412	1.98139	0.415035	1.81e-06	LINC00588	-	21246
8	rs17805380	58171128	A	C	0.0529412	1.98139	0.415035	1.81e-06	LINC00588	-	20974
8	rs57942497	58171239	T	G	0.0529412	1.98139	0.415035	1.81e-06	LINC00588	-	20863
8	chr8:58171425:I	58171425	GCCA	G	0.0529412	1.98139	0.415035	1.81e-06	LINC00588	-	20677
8	chr8:58171532:D	58171532	G	GGCT	0.0529412	1.98139	0.415035	1.81e-06	LINC00588	-	20570
8	rs75253516	58171547	A	C	0.0529412	1.98139	0.415035	1.81e-06	LINC00588	-	20555
8	rs78089850	58171557	G	A	0.0529412	1.98139	0.415035	1.81e-06	LINC00588	-	20545
8	rs74546828	58171678	G	A	0.0529412	1.98139	0.415035	1.81e-06	LINC00588	-	20424
8	rs58559296	58171714	C	T	0.0529412	1.98139	0.415035	1.81e-06	LINC00588	-	20388
8	rs60133033	58184114	G	T	0.054878	1.9837	0.415761	1.83e-06	LINC00588	-	7988
8	rs59549824	58186205	C	A	0.054878	1.9837	0.415761	1.83e-06	LINC00588	-	5897
14	chr14:63791147:D	63791147	T	TTTTG	0.0681818	1.74381	0.365635	1.85e-06	GPHB5	+	5554
8	rs57131327	58171895	C	T	0.0535714	1.97983	0.415169	1.85e-06	LINC00588	-	20207
8	rs57261109	58172152	T	C	0.0535714	1.97983	0.415169	1.85e-06	LINC00588	-	19950
8	chr8:58172166:D	58172166	A	AG	0.0535714	1.97983	0.415169	1.85e-06	LINC00588	-	19936
8	rs57669205	58172253	C	T	0.0535714	1.97983	0.415169	1.85e-06	LINC00588	-	19849
8	rs58251024	58172259	C	G	0.0535714	1.97983	0.415169	1.85e-06	LINC00588	-	19843
8	rs59873610	58172290	A	T	0.0535714	1.97983	0.415169	1.85e-06	LINC00588	-	19812
8	rs17805439	58172400	C	T	0.0535714	1.97983	0.415169	1.85e-06	LINC00588	-	19702
8	rs73607868	58172482	C	T	0.0535714	1.97983	0.415169	1.85e-06	LINC00588	-	19620
8	rs73607869	58172665	T	G	0.0535714	1.97983	0.415169	1.85e-06	LINC00588	-	19437
8	rs75545548	58172816	C	T	0.0535714	1.97983	0.415169	1.85e-06	LINC00588	-	19286
8	rs116564484	58172818	C	T	0.0535714	1.97983	0.415169	1.85e-06	LINC00588	-	19284
8	rs66936919	58172868	G	C	0.0535714	1.97983	0.415169	1.85e-06	LINC00588	-	19234
8	rs73607871	58173007	C	T	0.0535714	1.97983	0.415169	1.85e-06	LINC00588	-	19095
8	rs7003276	58173089	T	A	0.0535714	1.97983	0.415169	1.85e-06	LINC00588	-	19013
8	rs7003285	58173108	G	A	0.0535714	1.97983	0.415169	1.85e-06	LINC00588	-	18994
8	rs58053450	58173348	C	T	0.0535714	1.97983	0.415169	1.85e-06	LINC00588	-	18754
8	rs73607874	58173433	C	G	0.0535714	1.97983	0.415169	1.85e-06	LINC00588	-	18669
8	rs73607875	58173522	C	T	0.0535714	1.97983	0.415169	1.85e-06	LINC00588	-	18580
8	rs113379801	58173686	G	C	0.0535714	1.97983	0.415169	1.85e-06	LINC00588	-	18416
8	rs60454728	58173781	A	G	0.0535714	1.97983	0.415169	1.85e-06	LINC00588	-	18321
8	rs66676208	58173866	T	C	0.0535714	1.97983	0.415169	1.85e-06	LINC00588	-	18236
8	rs61212428	58173963	A	G	0.0535714	1.97983	0.415169	1.85e-06	LINC00588	-	18139
8	rs60651159	58174074	C	T	0.0535714	1.97983	0.415169	1.85e-06	LINC00588	-	18028
8	chr8:58174301:I	58174301	TG	T	0.0535714	1.97983	0.415169	1.85e-06	LINC00588	-	17801
8	rs59797486	58174435	C	T	0.0535714	1.97983	0.415169	1.85e-06	LINC00588	-	17667
8	rs66796009	58174529	A	G	0.0535714	1.97983	0.415169	1.85e-06	LINC00588	-	17573
8	rs67039591	58174553	A	T	0.0535714	1.97983	0.415169	1.85e-06	LINC00588	-	17549
8	rs66509078	58174734	C	G	0.0535714	1.97983	0.415169	1.85e-06	LINC00588	-	17368
8	rs67243305	58174958	A	G	0.0535714	1.97983	0.415169	1.85e-06	LINC00588	-	17144
8	rs72650885	58175131	A	G	0.0535714	1.97983	0.415169	1.85e-06	LINC00588	-	16971
8	rs67677367	58175264	G	T	0.0535714	1.97983	0.415169	1.85e-06	LINC00588	-	16838
8	chr8:58175343:I	58175343	AT	A	0.0535714	1.97983	0.415169	1.85e-06	LINC00588	-	16759
8	chr8:58175457:D	58175457	A	AC	0.0535714	1.97983	0.415169	1.85e-06	LINC00588	-	16645
8	rs77203035	58175458	A	C	0.0535714	1.97983	0.415169	1.85e-06	LINC00588	-	16644
8	chr8:58175463:I	58175463	AG	A	0.0535714	1.97983	0.415169	1.85e-06	LINC00588	-	16639
8	rs56740825	58175617	G	A	0.0535714	1.97983	0.415169	1.85e-06	LINC00588	-	16485
8	chr8:58175711:I	58175711	TA	T	0.0535714	1.97983	0.415169	1.85e-06	LINC00588	-	16391
8	rs67237174	58175776	C	T	0.0535714	1.97983	0.415169	1.85e-06	LINC00588	-	16326
8	rs114853497	58176176	T	A	0.0535714	1.97983	0.415169	1.85e-06	LINC00588	-	15926
8	chr8:58176192:I	58176192	AT	A	0.0535714	1.97983	0.415169	1.85e-06	LINC00588	-	15910
8	rs67236942	58176525	C	T	0.0535714	1.97983	0.415169	1.85e-06	LINC00588	-	15577
8	rs67388517	58176617	A	C	0.0535714	1.97983	0.415169	1.85e-06	LINC00588	-	15485
8	chr8:58176738:D	58176738	C	CAACTG	0.0535714	1.97983	0.415169	1.85e-06	LINC00588	-	15364
8	chr8:58176778:I	58176778	CT	C	0.0535714	1.97983	0.415169	1.85e-06	LINC00588	-	15324
8	rs59336968	58176857	C	T	0.0535714	1.97983	0.415169	1.85e-06	LINC00588	-	15245
8	chr8:58176976:D	58176976	G	GGTAA	0.0535714	1.97983	0.415169	1.85e-06	LINC00588	-	15126
8	rs57624567	58176995	C	T	0.0535714	1.97983	0.415169	1.85e-06	LINC00588	-	15107
8	rs57186557	58177277	G	A	0.0535714	1.97983	0.415169	1.85e-06	LINC00588	-	14825
8	rs6987435	58177334	A	G	0.0535714	1.97983	0.415169	1.85e-06	LINC00588	-	14768
8	rs72650887	58177343	A	G	0.0535714	1.97983	0.415169	1.85e-06	LINC00588	-	14759
6	rs55796925	100084359	T	A	0.0860215	1.706	0.357785	1.86e-06	Y_RNA	-	5754
6	rs7766768	100084904	T	A	0.0860215	1.706	0.357785	1.86e-06	Y_RNA	-	5209
6	rs7747251	100084953	T	C	0.0860215	1.706	0.357785	1.86e-06	Y_RNA	-	5160
6	rs62432485	100087057	A	G	0.0860215	1.706	0.357785	1.86e-06	Y_RNA	-	3056
6	rs9968876	100087282	G	T	0.0860215	1.706	0.357785	1.86e-06	Y_RNA	-	2831
6	rs9968859	100087475	G	A	0.0860215	1.706	0.357785	1.86e-06	Y_RNA	-	2638
6	rs6912888	100088946	G	A	0.0860215	1.706	0.357785	1.86e-06	Y_RNA	-	1167
8	rs114627636	58173732	T	C	0.0529412	1.97908	0.415127	1.87e-06	LINC00588	-	18370
14	rs11158483	63791051	A	G	0.0705882	1.74749	0.366565	1.87e-06	GPHB5	+	5458
8	rs55993186	58116439	C	T	0.0860215	1.50071	0.314804	1.87e-06	LINC00588	-	75663
8	rs66479724	58188309	G	T	0.0555556	1.98189	0.416425	1.94e-06	LINC00588	-	3793
8	rs72652905	58188355	G	A	0.0555556	1.98189	0.416425	1.94e-06	LINC00588	-	3747
8	rs72652906	58188360	A	C	0.0555556	1.98189	0.416425	1.94e-06	LINC00588	-	3742
7	rs6583431	50165783	A	T	0.0604396	1.82219	0.382908	1.95e-06	C7orf72	.,match
13	rs2482091	30099267	T	C	0.0670103	1.57819	0.331751	1.96e-06	SLC7A1	.,match
8	rs67705655	58177688	A	G	0.0542169	1.97684	0.415597	1.97e-06	LINC00588	-	14414
8	rs67913746	58177825	G	A	0.0542169	1.97684	0.415597	1.97e-06	LINC00588	-	14277
8	rs67895971	58177994	G	A	0.0542169	1.97684	0.415597	1.97e-06	LINC00588	-	14108
8	rs56350499	58178139	T	C	0.0542169	1.97684	0.415597	1.97e-06	LINC00588	-	13963
8	rs56255635	58178264	C	T	0.0542169	1.97684	0.415597	1.97e-06	LINC00588	-	13838
8	rs55787104	58178519	T	C	0.0542169	1.97684	0.415597	1.97e-06	LINC00588	-	13583
8	rs7007128	58178863	A	G	0.0542169	1.97684	0.415597	1.97e-06	LINC00588	-	13239
8	rs6989060	58178989	G	T	0.0542169	1.97684	0.415597	1.97e-06	LINC00588	-	13113
8	chr8:58179005:I	58179005	AT	A	0.0542169	1.97684	0.415597	1.97e-06	LINC00588	-	13097
8	rs7007805	58179327	A	G	0.0542169	1.97684	0.415597	1.97e-06	LINC00588	-	12775
8	rs17805549	58179653	C	T	0.0542169	1.97684	0.415597	1.97e-06	LINC00588	-	12449
8	rs72650891	58179697	G	T	0.0542169	1.97684	0.415597	1.97e-06	LINC00588	-	12405
8	rs72650892	58179714	G	A	0.0542169	1.97684	0.415597	1.97e-06	LINC00588	-	12388
8	rs72650894	58179734	T	C	0.0542169	1.97684	0.415597	1.97e-06	LINC00588	-	12368
8	rs66672857	58179817	C	G	0.0542169	1.97684	0.415597	1.97e-06	LINC00588	-	12285
8	rs17216957	58179893	T	C	0.0542169	1.97684	0.415597	1.97e-06	LINC00588	-	12209
8	rs17805602	58179915	G	A	0.0542169	1.97684	0.415597	1.97e-06	LINC00588	-	12187
8	rs66870803	58180022	C	G	0.0542169	1.97684	0.415597	1.97e-06	LINC00588	-	12080
8	rs17217033	58180061	T	G	0.0542169	1.97684	0.415597	1.97e-06	LINC00588	-	12041
8	rs17217047	58180296	A	G	0.0542169	1.97684	0.415597	1.97e-06	LINC00588	-	11806
8	rs17805656	58180318	C	T	0.0542169	1.97684	0.415597	1.97e-06	LINC00588	-	11784
8	rs67384205	58180348	G	C	0.0542169	1.97684	0.415597	1.97e-06	LINC00588	-	11754
8	rs67594249	58180521	A	T	0.0542169	1.97684	0.415597	1.97e-06	LINC00588	-	11581
8	rs55944282	58180821	G	A	0.0542169	1.97684	0.415597	1.97e-06	LINC00588	-	11281
8	rs17217082	58180918	A	G	0.0542169	1.97684	0.415597	1.97e-06	LINC00588	-	11184
8	rs56258470	58181101	G	C	0.0542169	1.97684	0.415597	1.97e-06	LINC00588	-	11001
8	rs55727055	58181124	A	G	0.0542169	1.97684	0.415597	1.97e-06	LINC00588	-	10978
8	chr8:58181313:I	58181313	TG	T	0.0542169	1.97684	0.415597	1.97e-06	LINC00588	-	10789
8	rs116995796	58181960	A	G	0.0542169	1.97684	0.415597	1.97e-06	LINC00588	-	10142
8	rs114134184	58181969	A	G	0.0542169	1.97684	0.415597	1.97e-06	LINC00588	-	10133
8	rs141232202	58182110	A	T	0.0542169	1.97684	0.415597	1.97e-06	LINC00588	-	9992
8	rs138866302	58182168	C	T	0.0542169	1.97684	0.415597	1.97e-06	LINC00588	-	9934
8	chr8:58182278:D	58182278	T	TG	0.0542169	1.97684	0.415597	1.97e-06	LINC00588	-	9824
8	rs114312649	58182539	G	C	0.0542169	1.97684	0.415597	1.97e-06	LINC00588	-	9563
8	rs145033487	58182615	A	G	0.0542169	1.97684	0.415597	1.97e-06	LINC00588	-	9487
8	rs147155774	58182722	A	C	0.0542169	1.97684	0.415597	1.97e-06	LINC00588	-	9380
8	rs148635706	58182725	G	C	0.0542169	1.97684	0.415597	1.97e-06	LINC00588	-	9377
8	rs6990615	58182956	A	G	0.0542169	1.97684	0.415597	1.97e-06	LINC00588	-	9146
8	rs6990617	58182960	T	G	0.0542169	1.97684	0.415597	1.97e-06	LINC00588	-	9142
8	rs6990796	58183097	C	G	0.0542169	1.97684	0.415597	1.97e-06	LINC00588	-	9005
8	rs6990806	58183113	A	G	0.0542169	1.97684	0.415597	1.97e-06	LINC00588	-	8989
8	rs6990821	58183133	A	G	0.0542169	1.97684	0.415597	1.97e-06	LINC00588	-	8969
8	rs6990737	58183323	G	A	0.0542169	1.97684	0.415597	1.97e-06	LINC00588	-	8779
8	rs6991035	58183374	T	C	0.0542169	1.97684	0.415597	1.97e-06	LINC00588	-	8728
8	rs7015147	58183458	A	T	0.0542169	1.97684	0.415597	1.97e-06	LINC00588	-	8644
8	rs58004796	58183525	A	C	0.0542169	1.97684	0.415597	1.97e-06	LINC00588	-	8577
8	rs56168206	58184485	A	G	0.0542169	1.97684	0.415597	1.97e-06	LINC00588	-	7617
8	rs56107534	58184522	C	T	0.0542169	1.97684	0.415597	1.97e-06	LINC00588	-	7580
8	rs56138544	58184558	C	A	0.0542169	1.97684	0.415597	1.97e-06	LINC00588	-	7544
8	rs34616626	58184650	T	C	0.0542169	1.97684	0.415597	1.97e-06	LINC00588	-	7452
8	rs35635057	58184713	A	G	0.0542169	1.97684	0.415597	1.97e-06	LINC00588	-	7389
8	rs34674915	58184811	A	G	0.0542169	1.97684	0.415597	1.97e-06	LINC00588	-	7291
8	rs35886527	58184910	T	G	0.0542169	1.97684	0.415597	1.97e-06	LINC00588	-	7192
8	rs144401166	58184984	G	C	0.0542169	1.97684	0.415597	1.97e-06	LINC00588	-	7118
8	rs114486414	58185103	A	G	0.0542169	1.97684	0.415597	1.97e-06	LINC00588	-	6999
8	rs116923397	58185162	G	T	0.0542169	1.97684	0.415597	1.97e-06	LINC00588	-	6940
8	rs140175131	58185266	C	A	0.0542169	1.97684	0.415597	1.97e-06	LINC00588	-	6836
8	rs114810777	58185298	G	A	0.0542169	1.97684	0.415597	1.97e-06	LINC00588	-	6804
8	rs116964504	58185354	C	A	0.0542169	1.97684	0.415597	1.97e-06	LINC00588	-	6748
8	rs117231141	58185465	G	A	0.0542169	1.97684	0.415597	1.97e-06	LINC00588	-	6637
8	rs67630725	58185580	A	G	0.0542169	1.97684	0.415597	1.97e-06	LINC00588	-	6522
8	rs111838497	58185620	C	A	0.0542169	1.97684	0.415597	1.97e-06	LINC00588	-	6482
8	rs72650900	58185675	A	T	0.0542169	1.97684	0.415597	1.97e-06	LINC00588	-	6427
8	rs17816781	58186161	T	A	0.0542169	1.97684	0.415597	1.97e-06	LINC00588	-	5941
8	rs59071610	58186301	C	A	0.0542169	1.97684	0.415597	1.97e-06	LINC00588	-	5801
8	rs66480865	58187100	T	C	0.0542169	1.97684	0.415597	1.97e-06	LINC00588	-	5002
8	rs67886764	58187117	C	T	0.0542169	1.97684	0.415597	1.97e-06	LINC00588	-	4985
8	chr8:58187139:I	58187139	GA	G	0.0542169	1.97684	0.415597	1.97e-06	LINC00588	-	4963
8	rs66815941	58187306	T	C	0.0542169	1.97684	0.415597	1.97e-06	LINC00588	-	4796
8	rs66495524	58187365	T	C	0.0542169	1.97684	0.415597	1.97e-06	LINC00588	-	4737
8	rs67188507	58187492	T	A	0.0542169	1.97684	0.415597	1.97e-06	LINC00588	-	4610
8	rs67344620	58187537	A	C	0.0542169	1.97684	0.415597	1.97e-06	LINC00588	-	4565
8	rs66886949	58187613	G	A	0.0542169	1.97684	0.415597	1.97e-06	LINC00588	-	4489
8	rs66477954	58187810	T	C	0.0542169	1.97684	0.415597	1.97e-06	LINC00588	-	4292
8	rs66731170	58187895	G	C	0.0542169	1.97684	0.415597	1.97e-06	LINC00588	-	4207
8	rs68112919	58188247	A	G	0.0542169	1.97684	0.415597	1.97e-06	LINC00588	-	3855
8	rs58947041	58188934	A	G	0.0542169	1.97684	0.415597	1.97e-06	LINC00588	-	3168
8	chr8:58189082:D	58189082	A	AC	0.0542169	1.97684	0.415597	1.97e-06	LINC00588	-	3020
8	rs73609747	58189104	C	G	0.0542169	1.97684	0.415597	1.97e-06	LINC00588	-	2998
8	rs58371676	58189382	A	G	0.0542169	1.97684	0.415597	1.97e-06	LINC00588	-	2720
8	rs59383954	58189689	A	G	0.0542169	1.97684	0.415597	1.97e-06	LINC00588	-	2413
8	rs59265461	58189701	T	A	0.0542169	1.97684	0.415597	1.97e-06	LINC00588	-	2401
8	rs66840104	58190001	T	C	0.0542169	1.97684	0.415597	1.97e-06	LINC00588	-	2101
8	rs9650139	58190508	T	G	0.0542169	1.97684	0.415597	1.97e-06	LINC00588	-	1594
8	rs112793785	58190537	C	T	0.0542169	1.97684	0.415597	1.97e-06	LINC00588	-	1565
8	rs3814486	58191226	T	A	0.0542169	1.97684	0.415597	1.97e-06	LINC00588	-	876
8	rs68076606	58191271	G	A	0.0542169	1.97684	0.415597	1.97e-06	LINC00588	-	831
8	rs113745779	58191301	G	C	0.0542169	1.97684	0.415597	1.97e-06	LINC00588	-	801
8	rs72652908	58191324	A	G	0.0542169	1.97684	0.415597	1.97e-06	LINC00588	-	778
8	rs111915672	58191665	C	T	0.0542169	1.97684	0.415597	1.97e-06	LINC00588	-	437
8	rs113857287	58191683	C	T	0.0542169	1.97684	0.415597	1.97e-06	LINC00588	-	419
8	rs67042991	58191749	C	G	0.0542169	1.97684	0.415597	1.97e-06	LINC00588	-	353
8	rs67105789	58192002	T	G	0.0542169	1.97684	0.415597	1.97e-06	LINC00588	-	100
8	rs73609760	58192170	G	A	0.0542169	1.97684	0.415597	1.97e-06	LINC00588	.,match
8	rs75585481	58192202	C	T	0.0542169	1.97684	0.415597	1.97e-06	LINC00588	.,match
8	rs61998258	58192284	C	T	0.0542169	1.97684	0.415597	1.97e-06	LINC00588	.,match
8	rs61998259	58192290	C	T	0.0542169	1.97684	0.415597	1.97e-06	LINC00588	.,match
8	rs61733801	58192513	G	A	0.0542169	1.97684	0.415597	1.97e-06	LINC00588	.,match
8	chr8:58192614:D	58192614	A	AG	0.0542169	1.97684	0.415597	1.97e-06	LINC00588	.,match
8	rs73609762	58192695	G	A	0.0542169	1.97684	0.415597	1.97e-06	LINC00588	.,match
8	rs73609764	58192971	A	G	0.0542169	1.97684	0.415597	1.97e-06	LINC00588	.,match
8	rs903717	58167856	C	T	0.0535714	1.97473	0.415325	1.99e-06	LINC00588	-	24246
8	rs57378064	58169844	G	C	0.0535714	1.97473	0.415325	1.99e-06	LINC00588	-	22258
8	rs28447218	58170813	G	T	0.0535714	1.97473	0.415325	1.99e-06	LINC00588	-	21289
8	rs60466370	58171248	C	A	0.0535714	1.97473	0.415325	1.99e-06	LINC00588	-	20854
6	rs117825928	100091502	G	A	0.0879121	1.70488	0.358892	2.03e-06	Y_RNA	+	1279
8	rs7846666	58172302	C	T	0.0542169	1.97306	0.415465	2.04e-06	LINC00588	-	19800
8	rs6985942	58173412	C	T	0.0542169	1.97306	0.415465	2.04e-06	LINC00588	-	18690
18	kgp10941905	45592847	A	C	0.0515464	2.05948	0.434291	2.11e-06	ZBTB7C	.,match
18	rs62086091	45594297	T	G	0.0515464	2.05948	0.434291	2.11e-06	ZBTB7C	.,match
8	rs56344560	58180626	G	C	0.054878	1.96992	0.415902	2.17e-06	LINC00588	-	11476
8	rs116444534	58181915	G	A	0.054878	1.96992	0.415902	2.17e-06	LINC00588	-	10187
8	rs114806125	58182416	T	C	0.054878	1.96992	0.415902	2.17e-06	LINC00588	-	9686
8	rs59034808	58185337	C	T	0.054878	1.96992	0.415902	2.17e-06	LINC00588	-	6765
2	chr2:240196853:D	240196853	G	GGGCC	0.0641026	2.07944	0.439052	2.18e-06	HDAC4	.,match
6	rs7770887	100084931	C	T	0.0879121	1.69729	0.358513	2.2e-06	Y_RNA	-	5182
2	rs59804962	240193354	A	G	0.0641026	2.07938	0.439241	2.2e-06	HDAC4	.,match
8	rs72650899	58180525	T	G	0.054878	1.96868	0.416098	2.23e-06	LINC00588	-	11577
8	rs75954631	58166194	A	C	0.0632184	1.67654	0.355143	2.35e-06	LINC00588	-	25908
10	rs117648374	130549729	A	G	0.0824742	1.49436	0.316706	2.38e-06	MKI67	+	625080
8	chr8:58196049:D	58196049	T	TG	0.054878	1.96014	0.415584	2.4e-06	LINC00588	.,match
10	rs10794070	127914467	T	C	0.119048	1.40172	0.297243	2.41e-06	ADAM12	.,match
6	rs220947	94959686	G	A	0.0585106	1.78981	0.379982	2.47e-06	SNORA18	+	370739
6	rs220954	94965717	C	T	0.0585106	1.78981	0.379982	2.47e-06	SNORA18	+	376770
6	rs220955	94965735	C	T	0.0585106	1.78981	0.379982	2.47e-06	SNORA18	+	376788
7	rs146704868	141469987	T	C	0.05	2.28454	0.48531	2.51e-06	SSBP1	.,match
5	rs4868495	174611803	C	T	0.056701	1.66145	0.353226	2.56e-06	ARL2BPP6	-	105931
5	rs4868496	174611877	T	A	0.056701	1.66145	0.353226	2.56e-06	ARL2BPP6	-	105857
7	rs7794291	50165941	A	G	0.0597826	1.79583	0.382557	2.68e-06	C7orf72	.,match
7	rs6960601	50167764	G	A	0.0597826	1.79583	0.382557	2.68e-06	C7orf72	.,match
7	rs1471097	50168409	T	C	0.0597826	1.79583	0.382557	2.68e-06	C7orf72	.,match
7	rs1456900	50169508	G	A	0.0597826	1.79583	0.382557	2.68e-06	C7orf72	.,match
7	rs1456899	50169595	T	A	0.0597826	1.79583	0.382557	2.68e-06	C7orf72	.,match
7	rs1114491	50170090	C	G	0.0597826	1.79583	0.382557	2.68e-06	C7orf72	.,match
7	rs6978292	50171018	C	T	0.0597826	1.79583	0.382557	2.68e-06	C7orf72	.,match
7	rs6964270	50171472	A	G	0.0597826	1.79583	0.382557	2.68e-06	C7orf72	.,match
6	rs220945	94958987	T	C	0.0591398	1.78168	0.380248	2.79e-06	SNORA18	+	370040
6	rs220956	94966002	A	T	0.0591398	1.78168	0.380248	2.79e-06	SNORA18	+	377055
6	rs9452605	94954084	C	T	0.0617978	1.7837	0.38068	2.79e-06	SNORA18	+	365137
8	rs67966192	58188172	C	A	0.0662651	1.66592	0.355911	2.86e-06	LINC00588	-	3930
20	20:19814397	19814397	A	C	0.056701	1.96919	0.421183	2.93e-06	RPL12L3	+	9810
17	rs72848293	72314849	A	G	0.0833333	1.53867	0.329227	2.96e-06	DNAI2	+	3826
17	rs55867106	72314399	A	G	0.0824742	1.53678	0.328974	2.99e-06	DNAI2	+	3376
1	rs72641704	187081095	C	A	0.08125	1.71	0.366204	3.02e-06	LINC01036	.,match
15	chr15:56393205:D	56393205	C	CTT	0.0638298	1.74698	0.374448	3.08e-06	RFX7	.,match
7	rs143978184	65217724	C	T	0.0759494	1.59629	0.345399	3.81e-06	CCT6P1	.,match
9	rs7040184	106811338	T	A	0.0674157	1.57438	0.340962	3.88e-06	SMC2	-	45203
9	rs10991053	106811542	T	C	0.0674157	1.57438	0.340962	3.88e-06	SMC2	-	44999
9	rs77436557	106812042	T	C	0.0674157	1.57438	0.340962	3.88e-06	SMC2	-	44499
9	rs10991054	106812981	T	C	0.0674157	1.57438	0.340962	3.88e-06	SMC2	-	43560
7	rs9768304	65054016	C	T	0.0897436	1.42365	0.308759	4.01e-06	INTS4L2	-	58761
7	rs35825738	65318027	G	A	0.08125	1.55241	0.336948	4.08e-06	RNU6-973P	-	6620
6	rs9445219	94947263	G	A	0.0730337	1.65112	0.358736	4.17e-06	SNORA18	+	358316
19	rs60596790	53345447	T	C	0.0531915	1.78971	0.389123	4.24e-06	ZNF28	.,match
3	rs78485613	29485859	T	A	0.0639535	1.76786	0.384935	4.38e-06	RBMS3	.,match
10	rs1931721	129385331	T	A	0.185393	1.15929	0.25256	4.43e-06	NPS	+	34396
10	rs12267188	129385588	T	C	0.185393	1.15929	0.25256	4.43e-06	NPS	+	34653
2	rs80298032	240195820	T	C	0.0520833	1.98831	0.433448	4.49e-06	HDAC4	.,match
10	rs7072032	99354419	A	T	0.125	1.36042	0.29673	4.55e-06	HOGA1	.,match
8	rs36081958	58117505	G	C	0.0714286	1.64681	0.359207	4.55e-06	LINC00588	-	74597
8	rs79077737	58117520	A	G	0.0714286	1.64681	0.359207	4.55e-06	LINC00588	-	74582
7	rs7784550	121467697	G	A	0.0609756	1.81644	0.396283	4.57e-06	PNPT1P2	-	14725
7	rs35330552	121468555	T	C	0.0609756	1.81644	0.396283	4.57e-06	PNPT1P2	-	13867
2	rs3113834	123777605	C	A	0.0520833	1.99582	0.435461	4.58e-06	RN7SKP102	-	849228
2	rs12613463	123778418	T	C	0.0520833	1.99582	0.435461	4.58e-06	RN7SKP102	-	848415
2	rs3108483	123780023	A	G	0.0520833	1.99582	0.435461	4.58e-06	RN7SKP102	-	846810
2	rs2660998	123781378	G	A	0.0520833	1.99582	0.435461	4.58e-06	RN7SKP102	-	845455
2	rs57623397	123783867	A	G	0.0520833	1.99582	0.435461	4.58e-06	RN7SKP102	-	842966
2	rs77714977	240188554	A	C	0.0526316	1.98716	0.433788	4.63e-06	HDAC4	.,match
16	chr16:82149854:D	82149854	C	CAT	0.05	1.89076	0.412786	4.64e-06	HSD17B2	+	17715
14	14:50724996	50724996	T	C	0.463918	-2.05398	0.448548	4.67e-06	L2HGDH	.,match
5	rs146564899	39036514	C	T	0.0689655	1.72043	0.375841	4.7e-06	RICTOR	.,match
1	rs1414472	34697488	A	G	0.0875	1.51669	0.331342	4.71e-06	C1orf94	+	12756
1	rs2210829	34693012	T	C	0.0925926	1.48495	0.324463	4.73e-06	C1orf94	+	8280
2	rs77413120	240195204	C	T	0.0526316	1.98411	0.433731	4.77e-06	HDAC4	.,match
2	rs78853178	240196312	C	T	0.0526316	1.98411	0.433731	4.77e-06	HDAC4	.,match
11	rs2924555	68904032	T	C	0.097561	1.53871	0.337024	4.98e-06	TPCN2	+	45960
10	chr10:132856012:D	132856012	A	AAAAAC	0.056962	1.89909	0.416095	5.02e-06	TCERG1L	-	34642
7	chr7:121469629:D	121469629	A	AG	0.0617284	1.80976	0.396619	5.04e-06	PNPT1P2	-	12793
13	chr13:30151423:I	30151423	CT	C	0.0585106	1.70476	0.373722	5.08e-06	SLC7A1	.,match
13	rs116480966	30155657	A	G	0.0585106	1.70476	0.373722	5.08e-06	SLC7A1	.,match
6	rs204899	32057627	T	C	0.103093	1.34261	0.29433	5.08e-06	TNXB	.,match
6	rs145037446	102539965	T	C	0.0611111	1.6151	0.35407	5.08e-06	GRIK2	+	22007
3	chr3:4398275:D	4398275	T	TG	0.102564	1.54551	0.339057	5.16e-06	SUMF1	.,match
2	rs75482700	62835586	T	A	0.0517241	1.7209	0.37789	5.26e-06	RSL24D1P2	+	47028
17	rs72848296	72317120	C	T	0.0786517	1.58049	0.347274	5.34e-06	KIF19	-	5229
7	rs34004500	65312178	T	A	0.0853659	1.49992	0.329633	5.36e-06	RNU6-973P	-	12469
6	chr6:41733944:D	41733944	A	AGAAG	0.0988372	1.27054	0.279247	5.37e-06	FRS3	-	3970
14	rs76596575	98684133	A	G	0.0515464	1.97802	0.434831	5.39e-06	RN7SL714P	-	133573
1	rs2065792	34694984	G	T	0.0886076	1.50873	0.331669	5.39e-06	C1orf94	+	10252
8	rs138200692	58181363	A	C	0.0625	1.81912	0.399987	5.42e-06	LINC00588	-	10739
14	rs8013985	69948858	A	G	0.0944444	1.59175	0.350052	5.44e-06	PLEKHD1	-	2551
14	rs79072402	69950117	A	G	0.0944444	1.59175	0.350052	5.44e-06	PLEKHD1	-	1292
3	rs11713177	111647792	A	G	0.201087	0.978151	0.215114	5.44e-06	PHLDB2	.,match
11	rs72999583	75693757	G	A	0.120253	1.47032	0.323532	5.5e-06	UVRAG	.,match
16	16:83979148	83979148	A	G	0.103093	1.31364	0.289088	5.52e-06	OSGIN1	-	2739
9	GSA-rs78757286	24618331	C	T	0.056701	1.48378	0.326953	5.67e-06	IZUMO3	+	72387
1	rs4233196	34699716	A	T	0.0875	1.50306	0.331303	5.71e-06	C1orf94	+	14984
10	rs12252777	129378855	G	C	0.180851	1.12856	0.248785	5.73e-06	NPS	+	27920
10	rs7893299	129380357	C	T	0.180851	1.12856	0.248785	5.73e-06	NPS	+	29422
1	rs17677386	218043676	A	G	0.0736842	1.58596	0.349619	5.73e-06	SPATA17	.,match
1	rs41313730	218044745	G	T	0.0736842	1.58596	0.349619	5.73e-06	SPATA17	.,match
1	rs17739376	218045192	C	T	0.0736842	1.58596	0.349619	5.73e-06	SPATA17	+	154
13	rs2038856	72430228	T	C	0.0604396	1.61075	0.355197	5.77e-06	DACH1	.,match
13	rs77124158	30136089	A	G	0.0618557	1.64178	0.362115	5.79e-06	SLC7A1	.,match
13	rs79572571	30138360	G	A	0.0618557	1.64178	0.362115	5.79e-06	SLC7A1	.,match
11	rs4075677	11319029	A	G	0.0585106	1.72297	0.380266	5.87e-06	GALNT18	.,match
5	rs1965709	175248575	C	T	0.0696203	1.72096	0.380148	5.98e-06	CPLX2	.,match
6	rs9498239	149485591	C	G	0.0597826	1.60444	0.354915	6.17e-06	TAB2	-	54186
2	rs78197901	240201735	G	A	0.0572917	1.88947	0.41808	6.2e-06	HDAC4	.,match
2	rs76138688	240201912	C	G	0.0572917	1.88947	0.41808	6.2e-06	HDAC4	.,match
2	chr2:240204100:D	240204100	A	ACT	0.0572917	1.88947	0.41808	6.2e-06	HDAC4	.,match
2	rs114498592	240205800	C	T	0.0572917	1.88947	0.41808	6.2e-06	HDAC4	.,match
2	rs115060258	240205926	T	C	0.0572917	1.88947	0.41808	6.2e-06	HDAC4	.,match
2	rs114016060	240206485	C	T	0.0572917	1.88947	0.41808	6.2e-06	HDAC4	.,match
14	chr14:63797873:I	63797873	TA	T	0.0872093	1.53702	0.340172	6.23e-06	GPHB5	+	12280
2	rs78149911	240201414	T	G	0.0585106	1.89337	0.419045	6.23e-06	HDAC4	.,match
16	rs9928306	83979991	A	G	0.0989583	1.42925	0.316331	6.24e-06	OSGIN1	-	1896
16	rs9928154	83980015	T	C	0.0989583	1.42925	0.316331	6.24e-06	OSGIN1	-	1872
11	rs11040378	49475824	G	C	0.0597826	1.46919	0.32541	6.34e-06	TYRL	+	38525
11	rs7951022	11319415	C	T	0.056701	1.71268	0.3794	6.36e-06	GALNT18	.,match
13	rs12428751	30134808	A	G	0.0670103	1.59384	0.353128	6.38e-06	SLC7A1	.,match
8	rs72650827	58126884	T	A	0.0894737	1.39164	0.308446	6.43e-06	LINC00588	-	65218
8	chr8:58127000:I	58127000	AC	A	0.0894737	1.39164	0.308446	6.43e-06	LINC00588	-	65102
8	rs6984765	58127124	C	T	0.0894737	1.39164	0.308446	6.43e-06	LINC00588	-	64978
8	rs6980850	58127204	G	A	0.0894737	1.39164	0.308446	6.43e-06	LINC00588	-	64898
8	rs66730544	58127280	T	A	0.0894737	1.39164	0.308446	6.43e-06	LINC00588	-	64822
2	rs78747932	240197601	A	G	0.0578947	1.88633	0.418327	6.51e-06	HDAC4	.,match
2	rs79124069	240199117	A	G	0.0578947	1.88633	0.418327	6.51e-06	HDAC4	.,match
19	rs58442027	53927530	C	T	0.0769231	1.66539	0.369597	6.61e-06	ZNF765	.,match
12	rs144392131	18040877	T	C	0.0618557	1.79466	0.398341	6.63e-06	Y_RNA	+	176897
6	rs77219939	95293247	G	T	0.0638298	1.65781	0.368022	6.65e-06	CYCSP17	-	658811
8	rs882429	58129292	G	A	0.0851064	1.41263	0.313655	6.68e-06	LINC00588	-	62810
2	rs75092925	240208182	G	C	0.0578947	1.88339	0.418198	6.68e-06	HDAC4	.,match
2	rs79596996	240209163	G	C	0.0578947	1.88339	0.418198	6.68e-06	HDAC4	.,match
2	chr2:240210368:D	240210368	A	AC	0.0578947	1.88339	0.418198	6.68e-06	HDAC4	.,match
20	kgp8742092	55485543	T	C	0.0773196	1.5247	0.338666	6.73e-06	RNU6-929P	+	124400
2	rs11678011	62857831	A	G	0.0576923	1.71113	0.380189	6.77e-06	EHBP1	-	43155
8	chr8:58137627:I	58137627	TTG	T	0.0894737	1.38689	0.308441	6.91e-06	LINC00588	-	54475
8	chr8:58137630:I	58137630	TG	T	0.0894737	1.38689	0.308441	6.91e-06	LINC00588	-	54472
6	rs9452602	94945292	A	G	0.0777778	1.56841	0.348832	6.92e-06	SNORA18	+	356345
15	chr15:57733443:I	57733443	AG	A	0.0523256	1.99338	0.445033	7.49e-06	CGNL1	.,match
12	12:133473221	133473221	T	C	0.056701	1.87183	0.41858	7.75e-06	CHFR	.,match
10	rs55730733	129377916	G	T	0.17033	1.13817	0.254607	7.81e-06	NPS	+	26981
10	rs55957008	129378160	T	G	0.17033	1.13817	0.254607	7.81e-06	NPS	+	27225
13	rs2224969	72432970	G	A	0.0647059	1.59173	0.356125	7.84e-06	DACH1	.,match
16	rs12918256	60766207	A	T	0.0714286	1.52902	0.342211	7.89e-06	GNPATP	+	75654
13	rs2482093	30100007	A	G	0.0631579	1.51529	0.339184	7.92e-06	SLC7A1	.,match
13	rs2490265	30100041	A	C	0.0631579	1.51529	0.339184	7.92e-06	SLC7A1	.,match
13	rs2989593	30100052	T	C	0.0631579	1.51529	0.339184	7.92e-06	SLC7A1	.,match
8	chr8:58111904:D	58111904	T	TG	0.0904255	1.37649	0.308716	8.24e-06	RNA5SP266	+	72583
8	rs7459958	58111905	T	G	0.0904255	1.37649	0.308716	8.24e-06	RNA5SP266	+	72584
8	chr8:58111908:I	58111908	TC	T	0.0904255	1.37649	0.308716	8.24e-06	RNA5SP266	+	72587
8	rs35840293	58117634	T	C	0.0904255	1.37649	0.308716	8.24e-06	LINC00588	-	74468
8	rs34859456	58117722	C	A	0.0904255	1.37649	0.308716	8.24e-06	LINC00588	-	74380
8	rs35889486	58117749	A	T	0.0904255	1.37649	0.308716	8.24e-06	LINC00588	-	74353
8	rs35244711	58117762	G	T	0.0904255	1.37649	0.308716	8.24e-06	LINC00588	-	74340
13	rs2490264	30084535	A	C	0.056701	1.3658	0.306419	8.3e-06	SLC7A1	.,match
6	rs453736	95028303	A	G	0.0561798	1.77793	0.398998	8.35e-06	SNORA18	+	439356
6	rs435190	95028700	T	C	0.0561798	1.77793	0.398998	8.35e-06	SNORA18	+	439753
8	rs77615399	58117394	G	C	0.0860215	1.39786	0.31393	8.48e-06	LINC00588	-	74708
8	rs76447299	58117395	G	A	0.0860215	1.39786	0.31393	8.48e-06	LINC00588	-	74707
8	rs77548248	58117542	A	G	0.0860215	1.39786	0.31393	8.48e-06	LINC00588	-	74560
10	rs12415279	129381013	A	T	0.185567	1.08835	0.244442	8.49e-06	NPS	+	30078
10	rs11018212	129381033	A	G	0.185567	1.08835	0.244442	8.49e-06	NPS	+	30098
10	rs12252756	129381096	A	G	0.185567	1.08835	0.244442	8.49e-06	NPS	+	30161
10	rs12258776	129381528	A	C	0.185567	1.08835	0.244442	8.49e-06	NPS	+	30593
10	rs11018213	129383171	A	T	0.185567	1.08835	0.244442	8.49e-06	NPS	+	32236
10	rs1984113	129383826	G	A	0.185567	1.08835	0.244442	8.49e-06	NPS	+	32891
18	chr18:22696887:I	22696887	GTA	G	0.0988372	1.38628	0.311423	8.53e-06	ZNF521	.,match
10	rs117801608	110774950	A	G	0.0515464	1.72232	0.387204	8.66e-06	RN7SKP278	+	73882
10	rs117775433	110776498	G	A	0.0515464	1.72232	0.387204	8.66e-06	RN7SKP278	+	75430
10	rs117834603	110776874	T	G	0.0515464	1.72232	0.387204	8.66e-06	RN7SKP278	+	75806
10	rs150080275	110777122	T	C	0.0515464	1.72232	0.387204	8.66e-06	RN7SKP278	+	76054
10	rs17125574	110780408	G	A	0.0515464	1.72232	0.387204	8.66e-06	RN7SKP278	+	79340
10	rs116947781	110780596	T	C	0.0515464	1.72232	0.387204	8.66e-06	RN7SKP278	+	79528
10	rs118008328	110780598	T	C	0.0515464	1.72232	0.387204	8.66e-06	RN7SKP278	+	79530
10	rs117367198	110784895	A	G	0.0515464	1.72232	0.387204	8.66e-06	RN7SKP278	+	83827
10	rs77277658	110787117	A	G	0.0515464	1.72232	0.387204	8.66e-06	RN7SKP278	+	86049
10	rs80215909	110789638	A	T	0.0515464	1.72232	0.387204	8.66e-06	RN7SKP278	+	88570
10	rs118052176	110789676	G	A	0.0515464	1.72232	0.387204	8.66e-06	RN7SKP278	+	88608
10	chr10:110791229:I	110791229	AT	A	0.0515464	1.72232	0.387204	8.66e-06	RN7SKP278	+	90161
10	rs144988009	110793235	T	C	0.0515464	1.72232	0.387204	8.66e-06	RN7SKP278	+	92167
10	rs76283888	110796345	G	C	0.0515464	1.72232	0.387204	8.66e-06	RN7SKP278	+	95277
10	rs117255699	110797937	T	C	0.0515464	1.72232	0.387204	8.66e-06	RN7SKP278	+	96869
10	rs58940721	110799414	A	C	0.0515464	1.72232	0.387204	8.66e-06	RN7SKP278	+	98346
10	rs116980499	110800109	T	C	0.0515464	1.72232	0.387204	8.66e-06	RN7SKP278	+	99041
10	rs117773617	110800365	T	C	0.0515464	1.72232	0.387204	8.66e-06	RN7SKP278	+	99297
10	rs117428911	110801098	A	G	0.0515464	1.72232	0.387204	8.66e-06	RN7SKP278	+	100030
10	rs117828005	110802607	G	A	0.0515464	1.72232	0.387204	8.66e-06	RN7SKP278	+	101539
10	rs146565090	110804809	C	T	0.0515464	1.72232	0.387204	8.66e-06	RN7SKP278	+	103741
10	rs147380060	110805216	A	T	0.0515464	1.72232	0.387204	8.66e-06	RN7SKP278	+	104148
10	rs117546419	110806548	A	C	0.0515464	1.72232	0.387204	8.66e-06	RN7SKP278	+	105480
10	rs116950069	110807740	T	C	0.0515464	1.72232	0.387204	8.66e-06	RN7SKP278	+	106672
10	rs149477706	110808464	T	C	0.0515464	1.72232	0.387204	8.66e-06	RN7SKP278	+	107396
10	rs17125637	110813290	T	C	0.0515464	1.72232	0.387204	8.66e-06	RN7SKP278	+	112222
10	rs17125638	110813797	G	T	0.0515464	1.72232	0.387204	8.66e-06	RN7SKP278	+	112729
7	rs1799103	65228507	C	T	0.0512821	1.91536	0.43085	8.77e-06	CCT6P1	+	166
8	rs6999351	58127227	T	C	0.0913978	1.37322	0.308929	8.79e-06	LINC00588	-	64875
6	rs1235824	95018887	G	T	0.0568182	1.77424	0.399162	8.79e-06	SNORA18	+	429940
3	rs9827222	107010669	A	T	0.05	2.15621	0.485278	8.86e-06	LINC00883	.,match
3	rs9832228	107011502	C	T	0.05	2.15621	0.485278	8.86e-06	LINC00883	.,match
3	rs76615319	107012037	C	T	0.05	2.15621	0.485278	8.86e-06	LINC00883	.,match
7	rs4244228	50176922	C	G	0.0833333	1.49091	0.335908	9.06e-06	C7orf72	.,match
20	rs7265285	59719479	C	G	0.0611111	1.68673	0.380089	9.09e-06	CDH4	-	108003
10	rs59606575	110765010	C	T	0.0520833	1.71884	0.387422	9.14e-06	RN7SKP278	+	63942
11	rs12049889	49510376	C	T	0.05625	1.52357	0.343753	9.33e-06	TYRL	+	73077
10	rs79949962	110766865	G	A	0.0526316	1.71792	0.387646	9.35e-06	RN7SKP278	+	65797
10	rs74384579	110767430	C	T	0.0526316	1.71792	0.387646	9.35e-06	RN7SKP278	+	66362
10	rs76450842	110768220	A	G	0.0526316	1.71792	0.387646	9.35e-06	RN7SKP278	+	67152
10	rs17125559	110770213	C	T	0.0526316	1.71792	0.387646	9.35e-06	RN7SKP278	+	69145
18	rs75180660	9158643	A	G	0.0618557	1.61721	0.364934	9.36e-06	ANKRD12	.,match
10	chr10:110809884:D	110809884	T	TTTGG	0.0520833	1.71634	0.387335	9.37e-06	RN7SKP278	+	108816
1	rs1335857	34690079	C	T	0.162791	1.07395	0.242575	9.54e-06	C1orf94	+	5347
8	rs6980540	58127022	G	A	0.0851064	1.39129	0.314635	9.78e-06	LINC00588	-	65080
16	rs2587891	56369165	A	C	0.0706522	1.58309	0.358535	1.01e-05	GNAO1	.,match
5	chr5:43213323:I	43213323	CTTTTT	C	0.134146	1.17667	0.266538	1.01e-05	NIM1K	.,match
6	rs12664852	143809939	A	G	0.0543478	1.92821	0.436875	1.02e-05	PEX3	.,match
1	rs10753302	34691334	C	A	0.162791	1.07038	0.242642	1.03e-05	C1orf94	+	6602
1	rs12410640	34691739	G	T	0.162791	1.07038	0.242642	1.03e-05	C1orf94	+	7007
8	GSA-rs11786845	58133642	C	T	0.0927835	1.33549	0.302762	1.03e-05	LINC00588	-	58460
3	rs9860202	111650467	G	C	0.208333	0.909739	0.206259	1.03e-05	PHLDB2	.,match
18	rs73505610	62253778	G	A	0.0537634	1.7084	0.38747	1.04e-05	RNU7-146P	+	37036
13	rs2989596	30113375	A	G	0.0543478	1.57865	0.358112	1.04e-05	SLC7A1	.,match
2	rs11125934	62856099	C	T	0.0537634	1.61133	0.36553	1.04e-05	EHBP1	-	44887
2	rs2696230	123776967	G	A	0.056701	1.84044	0.417509	1.04e-05	RN7SKP102	-	849866
13	rs1018680	30109809	C	T	0.0531915	1.57583	0.357678	1.05e-05	SLC7A1	.,match
18	rs2939392	62268106	C	T	0.0543478	1.7065	0.387677	1.07e-05	RNU7-146P	+	51364
18	rs2959428	62274710	G	A	0.0543478	1.7065	0.387677	1.07e-05	RNU7-146P	+	57968
2	rs13031932	148259029	C	T	0.09375	1.51663	0.34462	1.08e-05	RNU6-715P	+	5921
3	rs1500044	111648076	G	C	0.211957	0.943165	0.214634	1.11e-05	PHLDB2	.,match
5	rs17663537	167618804	T	C	0.0561798	1.73218	0.394301	1.12e-05	TENM2	.,match
17	rs72848294	72315627	A	G	0.0806452	1.48542	0.338182	1.12e-05	DNAI2	+	4604
17	rs72848295	72315632	G	C	0.0806452	1.48542	0.338182	1.12e-05	DNAI2	+	4609
17	rs141654381	72315894	A	G	0.0806452	1.48542	0.338182	1.12e-05	DNAI2	+	4871
17	chr17:72315988:D	72315988	A	AGAG	0.0806452	1.48542	0.338182	1.12e-05	DNAI2	+	4965
17	chr17:72316299:D	72316299	T	TTCTCTCTCTCTTTCTCTC	0.0806452	1.48542	0.338182	1.12e-05	DNAI2	+	5276
5	rs114966394	52401308	A	G	0.0578947	1.65769	0.377959	1.16e-05	MOCS2	.,match
2	rs59539170	240156312	T	C	0.056701	1.82637	0.416804	1.18e-05	HDAC4	.,match
3	rs57421947	163736118	G	A	0.05	1.89307	0.432033	1.18e-05	MIR1263	-	153141
8	rs35527749	58128077	T	G	0.09375	1.32795	0.303111	1.18e-05	LINC00588	-	64025
8	rs903706	58128134	G	T	0.09375	1.32795	0.303111	1.18e-05	LINC00588	-	63968
8	rs35142596	58128151	T	C	0.09375	1.32795	0.303111	1.18e-05	LINC00588	-	63951
8	rs903702	58128557	C	T	0.09375	1.32795	0.303111	1.18e-05	LINC00588	-	63545
8	rs56058640	58128862	T	C	0.09375	1.32795	0.303111	1.18e-05	LINC00588	-	63240
8	rs55660024	58128943	A	G	0.09375	1.32795	0.303111	1.18e-05	LINC00588	-	63159
8	rs56394419	58128982	C	T	0.09375	1.32795	0.303111	1.18e-05	LINC00588	-	63120
8	rs7817188	58129549	T	C	0.09375	1.32795	0.303111	1.18e-05	LINC00588	-	62553
8	rs7835498	58129780	C	A	0.09375	1.32795	0.303111	1.18e-05	LINC00588	-	62322
8	rs79262965	58129826	T	G	0.09375	1.32795	0.303111	1.18e-05	LINC00588	-	62276
8	rs7816733	58129855	A	G	0.09375	1.32795	0.303111	1.18e-05	LINC00588	-	62247
8	rs72650839	58130029	T	C	0.09375	1.32795	0.303111	1.18e-05	LINC00588	-	62073
8	rs113492050	58130046	G	A	0.09375	1.32795	0.303111	1.18e-05	LINC00588	-	62056
8	rs56208052	58130207	T	A	0.09375	1.32795	0.303111	1.18e-05	LINC00588	-	61895
8	rs11783963	58130496	A	T	0.09375	1.32795	0.303111	1.18e-05	LINC00588	-	61606
8	rs11783965	58130510	G	T	0.09375	1.32795	0.303111	1.18e-05	LINC00588	-	61592
8	rs7839948	58130607	G	A	0.09375	1.32795	0.303111	1.18e-05	LINC00588	-	61495
8	rs11786340	58130729	C	G	0.09375	1.32795	0.303111	1.18e-05	LINC00588	-	61373
8	rs7843919	58130792	C	T	0.09375	1.32795	0.303111	1.18e-05	LINC00588	-	61310
8	rs7822631	58130916	G	C	0.09375	1.32795	0.303111	1.18e-05	LINC00588	-	61186
8	rs11783444	58131267	G	A	0.09375	1.32795	0.303111	1.18e-05	LINC00588	-	60835
8	rs11786523	58131319	C	G	0.09375	1.32795	0.303111	1.18e-05	LINC00588	-	60783
8	rs11786527	58131344	C	G	0.09375	1.32795	0.303111	1.18e-05	LINC00588	-	60758
8	rs11784908	58131472	C	T	0.09375	1.32795	0.303111	1.18e-05	LINC00588	-	60630
8	rs11787247	58131528	T	G	0.09375	1.32795	0.303111	1.18e-05	LINC00588	-	60574
8	rs56040464	58131603	A	G	0.09375	1.32795	0.303111	1.18e-05	LINC00588	-	60499
8	rs56204590	58131642	G	T	0.09375	1.32795	0.303111	1.18e-05	LINC00588	-	60460
8	rs55807014	58131801	C	T	0.09375	1.32795	0.303111	1.18e-05	LINC00588	-	60301
8	rs55714371	58131846	G	T	0.09375	1.32795	0.303111	1.18e-05	LINC00588	-	60256
8	rs7826839	58132075	T	G	0.09375	1.32795	0.303111	1.18e-05	LINC00588	-	60027
8	rs7827881	58132137	T	C	0.09375	1.32795	0.303111	1.18e-05	LINC00588	-	59965
8	rs7827014	58132230	A	G	0.09375	1.32795	0.303111	1.18e-05	LINC00588	-	59872
8	rs11774585	58132685	A	G	0.09375	1.32795	0.303111	1.18e-05	LINC00588	-	59417
8	rs11785258	58132893	G	A	0.09375	1.32795	0.303111	1.18e-05	LINC00588	-	59209
8	rs11785260	58132906	G	A	0.09375	1.32795	0.303111	1.18e-05	LINC00588	-	59196
8	rs11781690	58132931	G	C	0.09375	1.32795	0.303111	1.18e-05	LINC00588	-	59171
8	rs11774697	58133119	A	G	0.09375	1.32795	0.303111	1.18e-05	LINC00588	-	58983
8	rs11786043	58133174	C	T	0.09375	1.32795	0.303111	1.18e-05	LINC00588	-	58928
8	rs11786074	58133532	G	A	0.09375	1.32795	0.303111	1.18e-05	LINC00588	-	58570
8	rs11786843	58133629	C	T	0.09375	1.32795	0.303111	1.18e-05	LINC00588	-	58473
8	rs11775506	58133639	T	G	0.09375	1.32795	0.303111	1.18e-05	LINC00588	-	58463
8	rs11775568	58133762	A	G	0.09375	1.32795	0.303111	1.18e-05	LINC00588	-	58340
8	rs62621195	58133964	A	G	0.09375	1.32795	0.303111	1.18e-05	LINC00588	-	58138
8	rs61364624	58134339	A	T	0.09375	1.32795	0.303111	1.18e-05	LINC00588	-	57763
8	rs59679713	58134370	C	G	0.09375	1.32795	0.303111	1.18e-05	LINC00588	-	57732
8	rs58715581	58134568	G	A	0.09375	1.32795	0.303111	1.18e-05	LINC00588	-	57534
8	rs61306359	58134646	A	G	0.09375	1.32795	0.303111	1.18e-05	LINC00588	-	57456
8	rs58438731	58134790	T	C	0.09375	1.32795	0.303111	1.18e-05	LINC00588	-	57312
8	rs56192850	58135356	G	A	0.09375	1.32795	0.303111	1.18e-05	LINC00588	-	56746
8	rs55637580	58135419	T	C	0.09375	1.32795	0.303111	1.18e-05	LINC00588	-	56683
8	rs55868006	58135703	T	C	0.09375	1.32795	0.303111	1.18e-05	LINC00588	-	56399
8	rs56741275	58136108	G	C	0.09375	1.32795	0.303111	1.18e-05	LINC00588	-	55994
8	rs7813252	58136389	G	C	0.09375	1.32795	0.303111	1.18e-05	LINC00588	-	55713
8	rs72650847	58136825	T	C	0.09375	1.32795	0.303111	1.18e-05	LINC00588	-	55277
8	rs7838958	58136968	C	T	0.09375	1.32795	0.303111	1.18e-05	LINC00588	-	55134
8	rs55986917	58137210	T	C	0.09375	1.32795	0.303111	1.18e-05	LINC00588	-	54892
8	rs56408763	58137276	A	G	0.09375	1.32795	0.303111	1.18e-05	LINC00588	-	54826
8	rs58883273	58138275	G	A	0.09375	1.32795	0.303111	1.18e-05	LINC00588	-	53827
8	rs61201557	58138370	C	T	0.09375	1.32795	0.303111	1.18e-05	LINC00588	-	53732
8	rs59528137	58138565	T	C	0.09375	1.32795	0.303111	1.18e-05	LINC00588	-	53537
8	rs56670121	58138872	T	C	0.09375	1.32795	0.303111	1.18e-05	LINC00588	-	53230
8	rs57866073	58139138	G	A	0.09375	1.32795	0.303111	1.18e-05	LINC00588	-	52964
8	rs67077711	58139769	T	G	0.09375	1.32795	0.303111	1.18e-05	LINC00588	-	52333
8	rs67035623	58139963	T	G	0.09375	1.32795	0.303111	1.18e-05	LINC00588	-	52139
8	rs67048677	58140023	G	C	0.09375	1.32795	0.303111	1.18e-05	LINC00588	-	52079
8	rs67492041	58140077	A	G	0.09375	1.32795	0.303111	1.18e-05	LINC00588	-	52025
8	rs10504221	58140256	G	A	0.09375	1.32795	0.303111	1.18e-05	LINC00588	-	51846
8	rs72650849	58140323	G	A	0.09375	1.32795	0.303111	1.18e-05	LINC00588	-	51779
8	chr8:58140611:D	58140611	G	GA	0.09375	1.32795	0.303111	1.18e-05	LINC00588	-	51491
8	rs11774847	58140775	A	T	0.09375	1.32795	0.303111	1.18e-05	LINC00588	-	51327
8	rs10504223	58140944	A	G	0.09375	1.32795	0.303111	1.18e-05	LINC00588	-	51158
8	rs1495866	58141128	C	T	0.09375	1.32795	0.303111	1.18e-05	LINC00588	-	50974
8	rs1495865	58141160	G	T	0.09375	1.32795	0.303111	1.18e-05	LINC00588	-	50942
8	rs56196593	58141898	A	G	0.09375	1.32795	0.303111	1.18e-05	LINC00588	-	50204
8	rs7820302	58142502	T	C	0.09375	1.32795	0.303111	1.18e-05	LINC00588	-	49600
8	rs7820559	58142662	T	C	0.09375	1.32795	0.303111	1.18e-05	LINC00588	-	49440
8	rs2291765	58142874	T	C	0.09375	1.32795	0.303111	1.18e-05	LINC00588	-	49228
8	rs2291764	58142943	C	A	0.09375	1.32795	0.303111	1.18e-05	LINC00588	-	49159
8	rs10504224	58143735	G	A	0.09375	1.32795	0.303111	1.18e-05	LINC00588	-	48367
8	rs66893068	58144238	G	A	0.09375	1.32795	0.303111	1.18e-05	LINC00588	-	47864
8	rs949856	58144496	A	G	0.09375	1.32795	0.303111	1.18e-05	LINC00588	-	47606
8	rs16921937	58145010	C	T	0.09375	1.32795	0.303111	1.18e-05	LINC00588	-	47092
8	rs10504225	58145121	T	A	0.09375	1.32795	0.303111	1.18e-05	LINC00588	-	46981
2	rs7587936	62864069	C	T	0.0531915	1.60074	0.365421	1.18e-05	EHBP1	-	36917
2	rs1843778	62866673	C	A	0.0531915	1.60074	0.365421	1.18e-05	EHBP1	-	34313
2	rs1997246	62867347	T	C	0.0531915	1.60074	0.365421	1.18e-05	EHBP1	-	33639
8	rs6999661	58127391	G	C	0.102273	1.33852	0.30563	1.19e-05	LINC00588	-	64711
8	rs7840469	58146992	T	C	0.0947368	1.32865	0.303461	1.2e-05	LINC00588	-	45110
8	rs7010503	58147127	A	G	0.0947368	1.32865	0.303461	1.2e-05	LINC00588	-	44975
8	rs7011877	58147181	T	C	0.0947368	1.32865	0.303461	1.2e-05	LINC00588	-	44921
8	rs6993531	58147283	G	A	0.0947368	1.32865	0.303461	1.2e-05	LINC00588	-	44819
8	rs6987118	58147851	T	G	0.0947368	1.32865	0.303461	1.2e-05	LINC00588	-	44251
1	rs11589916	218024503	G	A	0.0813953	1.42285	0.325089	1.2e-05	SPATA17	.,match
13	rs78571265	29519603	T	C	0.05	1.7838	0.407584	1.21e-05	MTUS2	-	79145
13	chr13:29520088:D	29520088	C	CT	0.05	1.7838	0.407584	1.21e-05	MTUS2	-	78660
7	rs1911764	50155451	G	A	0.0666667	1.51525	0.346239	1.21e-05	ZPBP	.,match
7	rs1037673	50155689	A	G	0.0666667	1.51525	0.346239	1.21e-05	ZPBP	.,match
6	rs78660877	95045159	G	A	0.0543478	1.74307	0.398463	1.22e-05	SNORA18	+	456212
6	rs75761235	95046731	G	A	0.0543478	1.74307	0.398463	1.22e-05	SNORA18	+	457784
6	rs117673044	95047774	T	A	0.0543478	1.74307	0.398463	1.22e-05	SNORA18	+	458827
6	rs77621694	95048230	T	C	0.0543478	1.74307	0.398463	1.22e-05	SNORA18	+	459283
6	rs79049363	95048931	C	T	0.0543478	1.74307	0.398463	1.22e-05	SNORA18	+	459984
6	rs117713250	95049092	C	G	0.0543478	1.74307	0.398463	1.22e-05	SNORA18	+	460145
6	rs150397989	95052370	A	G	0.0543478	1.74307	0.398463	1.22e-05	SNORA18	+	463423
6	rs75101263	95053306	G	T	0.0543478	1.74307	0.398463	1.22e-05	SNORA18	+	464359
6	rs79019629	95056774	G	A	0.0543478	1.74307	0.398463	1.22e-05	SNORA18	+	467827
17	rs7208176	63443404	G	A	0.0876289	1.34618	0.307761	1.22e-05	AXIN2	-	81277
17	rs58768287	63444990	C	T	0.0876289	1.34618	0.307761	1.22e-05	AXIN2	-	79691
10	chr10:110775896:I	110775896	GT	G	0.0543478	1.69617	0.388251	1.25e-05	RN7SKP278	+	74828
2	rs2129508	62860131	G	A	0.0543478	1.59773	0.365757	1.25e-05	EHBP1	-	40855
1	rs10914883	34681365	C	G	0.0941176	1.37755	0.315595	1.27e-05	C1orf94	.,match
6	rs1591387	102492256	C	T	0.0652174	1.50563	0.344976	1.27e-05	GRIK2	.,match
6	rs76228831	102532085	A	G	0.0659341	1.50596	0.345122	1.28e-05	GRIK2	+	14127
8	rs2014516	58128288	A	C	0.0947368	1.32399	0.303435	1.28e-05	LINC00588	-	63814
8	rs6999131	58127052	A	C	0.0869565	1.37566	0.315335	1.29e-05	LINC00588	-	65050
5	rs7447312	30514647	C	T	0.259259	0.936332	0.214689	1.29e-05	RPL19P11	-	539025
14	rs75720694	63791812	T	C	0.0869565	1.44104	0.330588	1.31e-05	GPHB5	+	6219
14	rs75348391	63793807	C	T	0.0869565	1.44104	0.330588	1.31e-05	GPHB5	+	8214
14	rs77441436	63796699	C	T	0.0869565	1.44104	0.330588	1.31e-05	GPHB5	+	11106
14	rs78115257	63798231	A	G	0.0869565	1.44104	0.330588	1.31e-05	GPHB5	+	12638
14	rs2356514	63802346	A	G	0.0869565	1.44104	0.330588	1.31e-05	GPHB5	+	16753
14	rs145596908	63803673	A	T	0.0869565	1.44104	0.330588	1.31e-05	GPHB5	+	18080
14	rs115154835	63804154	C	T	0.0869565	1.44104	0.330588	1.31e-05	GPHB5	+	18561
14	chr14:63804568:D	63804568	G	GA	0.0869565	1.44104	0.330588	1.31e-05	GPHB5	+	18975
16	rs80310105	60997653	T	C	0.0721649	1.41154	0.323862	1.31e-05	GNPATP	+	307100
13	rs9527106	54145834	G	A	0.15625	1.13643	0.260858	1.32e-05	LINC00558	-	243720
11	rs72999575	75661517	C	A	0.0955056	1.35392	0.310886	1.33e-05	UVRAG	.,match
7	rs1396278	50152583	C	T	0.0885417	1.33939	0.307742	1.35e-05	ZPBP	.,match
7	rs1585142	50152675	G	A	0.0885417	1.33939	0.307742	1.35e-05	ZPBP	.,match
7	rs9656587	50153231	C	T	0.0885417	1.33939	0.307742	1.35e-05	ZPBP	.,match
7	rs12718242	50153367	C	A	0.0885417	1.33939	0.307742	1.35e-05	ZPBP	.,match
7	rs12530584	50153579	C	G	0.0885417	1.33939	0.307742	1.35e-05	ZPBP	.,match
10	rs60358502	129375403	T	G	0.173913	1.09809	0.252442	1.36e-05	NPS	+	24468
2	rs13398408	62987735	A	C	0.0520833	1.58806	0.365091	1.36e-05	EHBP1	.,match
13	chr13:29521683:I	29521683	CA	C	0.0511364	1.77384	0.407909	1.37e-05	MTUS2	-	77065
1	rs10158529	34685351	T	C	0.0806452	1.38848	0.319506	1.39e-05	C1orf94	+	619
16	chr16:83976378:I	83976378	TA	T	0.0977011	1.33994	0.308464	1.4e-05	OSGIN1	-	5509
22	rs117277763	18222621	T	C	0.0927835	1.21984	0.280932	1.41e-05	BID	.,match
1	rs4652830	34678723	C	G	0.0824176	1.38976	0.32011	1.42e-05	C1orf94	.,match
2	rs2421712	62864649	G	A	0.0537634	1.58714	0.365641	1.42e-05	EHBP1	-	36337
2	rs4671446	62865488	G	C	0.0537634	1.58714	0.365641	1.42e-05	EHBP1	-	35498
2	rs2200562	62866074	G	A	0.0537634	1.58714	0.365641	1.42e-05	EHBP1	-	34912
1	rs4652999	34679749	A	G	0.0797872	1.38575	0.319324	1.43e-05	C1orf94	.,match
1	rs719769	34680319	T	C	0.0797872	1.38575	0.319324	1.43e-05	C1orf94	.,match
1	rs1564274	34682762	C	G	0.0797872	1.38575	0.319324	1.43e-05	C1orf94	.,match
1	rs1061074	34684621	A	G	0.0797872	1.38575	0.319324	1.43e-05	C1orf94	.,match
10	rs6560802	2195461	G	A	0.239583	0.972577	0.224133	1.43e-05	RNU6-576P	-	46120
1	rs4655024	22452714	T	C	0.0957447	1.30809	0.301522	1.44e-05	WNT4	.,match
19	kgp4691566	2880112	G	A	0.0927835	1.3884	0.32012	1.44e-05	ZNF556	+	1597
13	rs573903	30261837	T	C	0.0549451	1.71059	0.394436	1.45e-05	UBL3	-	76671
13	rs75763902	30261838	A	T	0.0549451	1.71059	0.394436	1.45e-05	UBL3	-	76670
13	rs192106304	30262646	T	A	0.0549451	1.71059	0.394436	1.45e-05	UBL3	-	75862
3	rs754914	111651285	A	G	0.216495	0.88928	0.205165	1.46e-05	PHLDB2	.,match
7	rs6963955	33140920	A	C	0.487342	0.877452	0.20249	1.47e-05	RP9	.,match
2	rs2122714	46720160	C	T	0.0531915	1.67448	0.3865	1.47e-05	ATP6V1E2	.,match
2	rs13001507	46720532	C	G	0.0531915	1.67448	0.3865	1.47e-05	ATP6V1E2	.,match
7	rs6980186	33136665	A	G	0.4875	0.876896	0.202494	1.49e-05	RP9	.,match
4	rs4690203	881228	T	C	0.220238	1.05177	0.243059	1.51e-05	GAK	.,match
13	rs35803474	30243001	G	T	0.0543478	1.70485	0.393996	1.51e-05	SLC7A1	+	73176
8	rs6998040	58110155	G	T	0.0947368	1.3126	0.303386	1.51e-05	RNA5SP266	+	70834
8	rs72649192	58110490	C	T	0.0947368	1.3126	0.303386	1.51e-05	RNA5SP266	+	71169
8	rs16921829	58110950	G	A	0.0947368	1.3126	0.303386	1.51e-05	RNA5SP266	+	71629
8	rs16921831	58111142	A	G	0.0947368	1.3126	0.303386	1.51e-05	RNA5SP266	+	71821
8	rs16922734	58111192	T	C	0.0947368	1.3126	0.303386	1.51e-05	RNA5SP266	+	71871
8	rs7460059	58111561	T	C	0.0947368	1.3126	0.303386	1.51e-05	RNA5SP266	+	72240
8	rs7459925	58111771	A	G	0.0947368	1.3126	0.303386	1.51e-05	RNA5SP266	+	72450
8	rs7463453	58112053	G	A	0.0947368	1.3126	0.303386	1.51e-05	RNA5SP266	+	72732
8	rs145277701	58112527	C	T	0.0947368	1.3126	0.303386	1.51e-05	RNA5SP266	+	73206
8	rs2088217	58113124	T	C	0.0947368	1.3126	0.303386	1.51e-05	RNA5SP266	+	73803
8	rs2101864	58113226	T	C	0.0947368	1.3126	0.303386	1.51e-05	RNA5SP266	+	73905
8	rs16921843	58113338	C	T	0.0947368	1.3126	0.303386	1.51e-05	RNA5SP266	+	74017
8	rs56211106	58113497	G	A	0.0947368	1.3126	0.303386	1.51e-05	RNA5SP266	+	74176
8	rs17331850	58113538	T	G	0.0947368	1.3126	0.303386	1.51e-05	RNA5SP266	+	74217
8	rs6995355	58113870	T	C	0.0947368	1.3126	0.303386	1.51e-05	RNA5SP266	+	74549
8	rs6995378	58113933	T	C	0.0947368	1.3126	0.303386	1.51e-05	RNA5SP266	+	74612
8	rs6981055	58113941	C	T	0.0947368	1.3126	0.303386	1.51e-05	RNA5SP266	+	74620
8	rs6995814	58114159	T	C	0.0947368	1.3126	0.303386	1.51e-05	RNA5SP266	+	74838
8	rs7000349	58114569	A	C	0.0947368	1.3126	0.303386	1.51e-05	RNA5SP266	+	75248
8	rs2873638	58114593	A	G	0.0947368	1.3126	0.303386	1.51e-05	RNA5SP266	+	75272
8	rs2318143	58114660	T	C	0.0947368	1.3126	0.303386	1.51e-05	RNA5SP266	+	75339
8	rs2318144	58114743	A	G	0.0947368	1.3126	0.303386	1.51e-05	RNA5SP266	+	75422
8	rs2318145	58114867	G	A	0.0947368	1.3126	0.303386	1.51e-05	RNA5SP266	+	75546
8	rs2318146	58114873	G	T	0.0947368	1.3126	0.303386	1.51e-05	RNA5SP266	+	75552
8	rs2318147	58114931	T	C	0.0947368	1.3126	0.303386	1.51e-05	RNA5SP266	+	75610
8	rs2318148	58114955	A	G	0.0947368	1.3126	0.303386	1.51e-05	RNA5SP266	+	75634
8	rs6999984	58115079	A	G	0.0947368	1.3126	0.303386	1.51e-05	RNA5SP266	+	75758
8	rs6982990	58115275	G	A	0.0947368	1.3126	0.303386	1.51e-05	RNA5SP266	+	75954
8	rs6987243	58115406	C	T	0.0947368	1.3126	0.303386	1.51e-05	RNA5SP266	+	76085
8	rs6991216	58115586	C	T	0.0947368	1.3126	0.303386	1.51e-05	RNA5SP266	+	76265
8	rs7004566	58115602	C	G	0.0947368	1.3126	0.303386	1.51e-05	RNA5SP266	+	76281
8	rs72650811	58115661	A	G	0.0947368	1.3126	0.303386	1.51e-05	RNA5SP266	+	76340
8	rs68079439	58115857	C	T	0.0947368	1.3126	0.303386	1.51e-05	LINC00588	-	76245
8	rs55645894	58116145	G	A	0.0947368	1.3126	0.303386	1.51e-05	LINC00588	-	75957
8	rs56289889	58116276	C	G	0.0947368	1.3126	0.303386	1.51e-05	LINC00588	-	75826
8	chr8:58116339:D	58116339	T	TCAGA	0.0947368	1.3126	0.303386	1.51e-05	LINC00588	-	75763
8	rs56201056	58116455	T	C	0.0947368	1.3126	0.303386	1.51e-05	LINC00588	-	75647
8	rs16921880	58116696	C	T	0.0947368	1.3126	0.303386	1.51e-05	LINC00588	-	75406
8	rs66667899	58117065	T	C	0.0947368	1.3126	0.303386	1.51e-05	LINC00588	-	75037
8	rs67996345	58117127	G	A	0.0947368	1.3126	0.303386	1.51e-05	LINC00588	-	74975
8	rs73605816	58117167	C	T	0.0947368	1.3126	0.303386	1.51e-05	LINC00588	-	74935
8	rs67002486	58117218	G	A	0.0947368	1.3126	0.303386	1.51e-05	LINC00588	-	74884
8	rs34804288	58117570	A	C	0.0947368	1.3126	0.303386	1.51e-05	LINC00588	-	74532
8	rs77753517	58115897	T	C	0.0957447	1.31386	0.303729	1.52e-05	LINC00588	-	76205
13	rs12428341	30258023	T	C	0.0526316	1.70119	0.393337	1.53e-05	UBL3	-	80485
10	kgp22753672	110793013	A	G	0.056701	1.61753	0.373998	1.53e-05	RN7SKP278	+	91945
2	rs1527965	62814985	T	C	0.0764706	1.45792	0.337118	1.53e-05	RSL24D1P2	+	26427
2	rs73944570	104844126	A	G	0.05625	1.79154	0.414277	1.53e-05	AHCYP3	-	167334
10	kgp22051919	6222774	A	G	0.0618557	1.58916	0.367563	1.54e-05	PFKFB3	.,match
5	rs877240	175013122	T	G	0.0714286	1.54556	0.357574	1.54e-05	RN7SKP148	-	42069
11	rs7927345	57994955	C	T	0.0872093	1.31467	0.304309	1.56e-05	OR10Q1	-	399
11	rs7116365	57995193	T	C	0.0872093	1.31467	0.304309	1.56e-05	OR10Q1	-	161
7	rs1358101	90660684	A	C	0.0632911	1.89078	0.437754	1.57e-05	CDK14	.,match
11	rs11229299	57994284	A	G	0.0882353	1.31601	0.304754	1.57e-05	OR10Q1	-	1070
7	chr7:50152945:I	50152945	C	CAT	0.0894737	1.33029	0.30818	1.58e-05	ZPBP	.,match
21	rs140330787	36797083	C	T	0.134021	1.08082	0.250463	1.59e-05	RUNX1	.,match
8	rs72649187	58108320	G	A	0.0957447	1.31013	0.303637	1.6e-05	RNA5SP266	+	68999
8	rs73603874	58108340	A	G	0.0957447	1.31013	0.303637	1.6e-05	RNA5SP266	+	69019
8	rs73603877	58108428	T	C	0.0957447	1.31013	0.303637	1.6e-05	RNA5SP266	+	69107
8	rs16921823	58108612	C	G	0.0957447	1.31013	0.303637	1.6e-05	RNA5SP266	+	69291
8	rs72649188	58108829	G	A	0.0957447	1.31013	0.303637	1.6e-05	RNA5SP266	+	69508
8	chr8:58109053:I	58109053	TC	T	0.0957447	1.31013	0.303637	1.6e-05	RNA5SP266	+	69732
8	rs17194995	58109220	T	G	0.0957447	1.31013	0.303637	1.6e-05	RNA5SP266	+	69899
8	chr8:58109865:D	58109865	C	CATAA	0.0957447	1.31013	0.303637	1.6e-05	RNA5SP266	+	70544
22	rs8135971	49204605	C	G	0.0609756	1.71226	0.396835	1.6e-05	FAM19A5	.,match
3	rs62277601	111657517	G	A	0.218085	0.892433	0.206874	1.6e-05	PHLDB2	.,match
11	rs7102819	7673261	T	G	0.0526316	1.69845	0.393802	1.61e-05	PPFIBP2	.,match
11	rs12049888	49510209	A	T	0.0822785	1.35984	0.315334	1.62e-05	TYRL	+	72910
12	12:42809954	42809954	A	G	0.056701	1.63674	0.379593	1.62e-05	PPHLN1	.,match
1	rs7543136	22472451	T	C	0.0989583	1.27807	0.296591	1.64e-05	WNT4	+	1989
7	chr7:50176063:I	50176063	A	AT	0.0777778	1.51828	0.352375	1.64e-05	C7orf72	.,match
4	rs192469400	9232858	G	C	0.1125	1.39163	0.323267	1.67e-05	USP17L14P	.,match
17	rs113087284	72315842	C	T	0.0777778	1.49764	0.34793	1.67e-05	DNAI2	+	4819
1	rs56229255	60601463	C	T	0.0597826	1.79604	0.41733	1.68e-05	PGBD4P8	+	37815
1	rs12116784	60603415	A	G	0.0597826	1.79604	0.41733	1.68e-05	PGBD4P8	+	39767
1	rs12733534	60610556	A	C	0.0597826	1.79604	0.41733	1.68e-05	PGBD4P8	+	46908
1	rs28393453	60625368	A	G	0.0597826	1.79604	0.41733	1.68e-05	PGBD4P8	+	61720
1	rs12130292	60628446	C	T	0.0597826	1.79604	0.41733	1.68e-05	PGBD4P8	+	64798
11	rs7114396	75681564	C	T	0.125	1.29404	0.300708	1.68e-05	UVRAG	.,match
6	rs78736297	95189409	G	C	0.0535714	1.76274	0.409652	1.68e-05	SNORA18	+	600462
6	chr6:95189581:I	95189581	ATGTG	A	0.0535714	1.76274	0.409652	1.68e-05	SNORA18	+	600634
7	rs3808021	103311519	T	C	0.0888889	1.44115	0.335134	1.71e-05	RELN	.,match
15	rs74325933	99321452	C	A	0.0574713	1.88803	0.439083	1.71e-05	IGF1R	.,match
16	rs11648092	84861316	A	G	0.0738636	1.53718	0.357505	1.71e-05	CRISPLD2	.,match
1	rs1932583	18803622	G	T	0.0555556	1.7991	0.418523	1.72e-05	KLHDC7A	-	3802
3	rs1039308	111650105	T	C	0.213542	0.885204	0.205929	1.72e-05	PHLDB2	.,match
3	rs712507	111655389	T	C	0.213542	0.885204	0.205929	1.72e-05	PHLDB2	.,match
3	rs6763881	111659201	A	G	0.213542	0.885204	0.205929	1.72e-05	PHLDB2	.,match
3	rs11705909	111660374	T	C	0.213542	0.885204	0.205929	1.72e-05	PHLDB2	.,match
3	rs10934127	111660518	A	G	0.213542	0.885204	0.205929	1.72e-05	PHLDB2	.,match
15	kgp20001396	56433074	A	G	0.0618557	1.60378	0.373165	1.73e-05	RFX7	.,match
11	rs7930191	57993123	T	C	0.0961538	1.31798	0.30692	1.75e-05	OR10Q1	-	2231
1	rs12042083	22472732	G	A	0.103093	1.25004	0.291132	1.76e-05	WNT4	+	2270
1	rs7515106	22473410	T	C	0.103093	1.25004	0.291132	1.76e-05	WNT4	+	2948
1	rs4655027	22473791	T	C	0.103093	1.25004	0.291132	1.76e-05	WNT4	+	3329
2	2:136369965	136369965	C	T	0.0618557	1.71771	0.400177	1.77e-05	R3HDM1	.,match
11	rs12222457	49492223	C	T	0.0670732	1.40408	0.327148	1.77e-05	TYRL	+	54924
11	rs12226588	49492458	A	C	0.0670732	1.40408	0.327148	1.77e-05	TYRL	+	55159
10	10:127899651	127899651	A	G	0.0824742	1.51498	0.353073	1.78e-05	ADAM12	.,match
10	10:127900223	127900223	A	C	0.0824742	1.51498	0.353073	1.78e-05	ADAM12	.,match
10	rs11244887	127902527	T	G	0.0824742	1.51498	0.353073	1.78e-05	ADAM12	.,match
7	rs2191707	103256433	C	G	0.0913978	1.40087	0.326554	1.79e-05	RELN	.,match
1	rs4653000	34687248	A	G	0.0815217	1.37079	0.319668	1.8e-05	C1orf94	+	2516
7	rs1466292	50174059	T	C	0.0691489	1.54292	0.359838	1.8e-05	C7orf72	.,match
8	rs11774645	58132921	C	G	0.0894737	1.32403	0.308805	1.81e-05	LINC00588	-	59181
13	rs9579104	28249504	A	G	0.0833333	1.46677	0.34223	1.82e-05	POLR1D	+	7956
13	rs7321161	28253829	G	C	0.0824176	1.46442	0.341929	1.85e-05	POLR1D	+	12281
13	rs1923826	28257857	G	A	0.0824176	1.46442	0.341929	1.85e-05	NPM1P4	-	12673
6	rs150238531	94952026	T	C	0.0537634	1.6856	0.393712	1.86e-05	SNORA18	+	363079
6	rs73528849	94956443	T	C	0.0537634	1.6856	0.393712	1.86e-05	SNORA18	+	367496
6	rs74978880	94958794	C	T	0.0537634	1.6856	0.393712	1.86e-05	SNORA18	+	369847
6	rs143750097	94962852	A	G	0.0537634	1.6856	0.393712	1.86e-05	SNORA18	+	373905
7	rs10464147	65282158	C	G	0.103659	1.27215	0.297227	1.87e-05	RNU6-912P	+	2396
2	rs10197780	62873195	T	C	0.0574713	1.57397	0.367936	1.89e-05	EHBP1	-	27791
7	rs6583432	50178391	G	A	0.0876289	1.40158	0.327674	1.89e-05	C7orf72	.,match
7	rs6973828	50178718	A	G	0.0876289	1.40158	0.327674	1.89e-05	C7orf72	.,match
7	rs1456907	50181249	A	G	0.0876289	1.40158	0.327674	1.89e-05	C7orf72	.,match
7	rs10234768	50182079	T	C	0.0876289	1.40158	0.327674	1.89e-05	C7orf72	.,match
8	rs903705	58128185	A	T	0.0978261	1.30056	0.304288	1.92e-05	LINC00588	-	63917
6	rs9363182	95046007	T	C	0.0604396	1.65167	0.386492	1.92e-05	SNORA18	+	457060
10	kgp709580	89591795	C	T	0.056701	1.78028	0.416678	1.93e-05	CFL1P1	.,match
16	kgp11099536	80335572	T	C	0.0721649	1.46313	0.342635	1.95e-05	DYNLRB2	-	239059
6	rs74983248	94922555	G	A	0.0531915	1.67946	0.393501	1.97e-05	SNORA18	+	333608
6	rs75575855	94924087	G	T	0.0531915	1.67946	0.393501	1.97e-05	SNORA18	+	335140
6	rs144180838	94928227	A	T	0.0531915	1.67946	0.393501	1.97e-05	SNORA18	+	339280
6	rs146547611	94928327	A	G	0.0531915	1.67946	0.393501	1.97e-05	SNORA18	+	339380
6	rs149062555	94931052	A	G	0.0531915	1.67946	0.393501	1.97e-05	SNORA18	+	342105
6	rs62396738	41728997	T	C	0.109195	1.10479	0.258891	1.98e-05	PGC	+	7150
6	rs62396739	41730412	A	G	0.109195	1.10479	0.258891	1.98e-05	FRS3	-	7502
19	rs60738058	53345681	G	T	0.0625	1.57283	0.368628	1.98e-05	ZNF28	.,match
19	rs57083197	53345694	C	T	0.0625	1.57283	0.368628	1.98e-05	ZNF28	.,match
16	rs9927734	83979535	G	C	0.103093	1.32391	0.310475	2.01e-05	OSGIN1	-	2352
16	kgp11781079	83979552	A	C	0.103093	1.32391	0.310475	2.01e-05	OSGIN1	-	2335
16	rs9927959	83979637	A	G	0.103093	1.32391	0.310475	2.01e-05	OSGIN1	-	2250
6	rs114020237	95299715	A	C	0.0674157	1.57015	0.368364	2.02e-05	CYCSP17	-	652343
5	rs9687067	30494374	C	T	0.237805	0.907786	0.21304	2.03e-05	RN7SKP207	+	545137
6	kgp17337641	94922348	G	A	0.0670103	1.52001	0.35677	2.04e-05	SNORA18	+	333401
8	chr8:58155672:I	58155672	CT	C	0.0517241	1.75549	0.412113	2.05e-05	LINC00588	-	36430
8	chr8:58159734:D	58159734	A	AG	0.0517241	1.75549	0.412113	2.05e-05	LINC00588	-	32368
6	rs12661968	41729406	C	T	0.110465	1.10381	0.259201	2.06e-05	PGC	+	7559
6	rs10085278	94956455	C	T	0.0543478	1.67761	0.393966	2.06e-05	SNORA18	+	367508
7	rs66630579	66078242	A	T	0.126506	1.25479	0.294841	2.08e-05	RPL35P5	+	6148
7	rs2533287	66083110	A	G	0.126506	1.25479	0.294841	2.08e-05	KCTD7	-	10758
4	rs56223707	881896	T	C	0.224138	1.01849	0.239363	2.09e-05	GAK	.,match
11	rs72999567	75623689	A	G	0.0967742	1.29408	0.304155	2.09e-05	UVRAG	.,match
7	rs1122672	103265213	C	T	0.0860215	1.41879	0.333491	2.1e-05	RELN	.,match
8	rs6984434	58126928	A	T	0.101124	1.29805	0.305137	2.1e-05	LINC00588	-	65174
10	rs77788047	89587799	G	C	0.0572917	1.77133	0.416851	2.14e-05	CFL1P1	.,match
10	rs76036883	89590812	A	C	0.0572917	1.77133	0.416851	2.14e-05	CFL1P1	.,match
6	rs77074703	94956466	G	A	0.0543478	1.67274	0.393842	2.16e-05	SNORA18	+	367519
5	rs1804197	112179909	A	C	0.113402	1.19394	0.281171	2.17e-05	APC	.,match
1	rs10914884	34686543	G	A	0.166667	1.01821	0.239789	2.17e-05	C1orf94	+	1811
1	rs4655026	22473658	C	T	0.105263	1.23811	0.291812	2.21e-05	WNT4	+	3196
2	rs59461424	240156757	C	T	0.0572917	1.77106	0.417448	2.21e-05	HDAC4	.,match
2	rs78994679	104847155	A	C	0.0561798	1.68777	0.397877	2.22e-05	AHCYP3	-	164305
1	rs61770173	753405	C	A	0.115789	1.21297	0.286027	2.23e-05	FAM87B	.,match
10	chr10:2195864:D	2195864	AT	A	0.242268	0.94703	0.223447	2.25e-05	RNU6-576P	-	45717
5	rs1239269	39015353	T	G	0.0892857	1.47706	0.348532	2.26e-05	RICTOR	.,match
16	rs1064948	3106994	A	T	0.0731707	1.58251	0.373475	2.26e-05	MMP25	.,match
16	16:83979710	83979710	A	G	0.108247	1.2296	0.29022	2.27e-05	OSGIN1	-	2177
4	rs62340756	182528792	A	G	0.0591398	1.62729	0.384091	2.27e-05	RN7SKP13	-	227226
6	chr6:94942240:D	94942240	A	AAC	0.0591398	1.6098	0.380163	2.29e-05	SNORA18	+	353293
4	rs76719576	175033409	G	T	0.0604396	1.62707	0.384429	2.31e-05	FBXO8	-	124400
11	rs148617747	75638199	T	C	0.0967742	1.28633	0.304055	2.33e-05	UVRAG	.,match
9	rs80316319	106815734	T	C	0.0769231	1.37794	0.325842	2.35e-05	SMC2	-	40807
9	rs2149817	106816643	G	C	0.0769231	1.37794	0.325842	2.35e-05	SMC2	-	39898
1	rs967833	34687652	G	T	0.164706	1.02478	0.242423	2.37e-05	C1orf94	+	2920
3	rs2862310	175415382	G	A	0.0561798	1.87892	0.444501	2.37e-05	NAALADL2	.,match
3	rs4280646	175415395	T	G	0.0561798	1.87892	0.444501	2.37e-05	NAALADL2	.,match
2	rs76367657	104098351	T	C	0.056701	1.74618	0.413162	2.37e-05	TMEM182	+	637999
13	rs886040609	32914242	A	C	0.0618557	1.70596	0.403646	2.37e-05	BRCA2	.,match
17	rs73339881	63441360	C	A	0.0927835	1.27955	0.302827	2.39e-05	AXIN2	-	83321
14	rs12880815	98437576	T	C	0.0674157	1.54671	0.366285	2.41e-05	C14orf64	.,match
14	rs76308132	98438138	C	A	0.0674157	1.54671	0.366285	2.41e-05	C14orf64	.,match
14	rs71415101	98438586	G	C	0.0674157	1.54671	0.366285	2.41e-05	C14orf64	.,match
14	rs71415102	98438617	C	A	0.0674157	1.54671	0.366285	2.41e-05	C14orf64	.,match
14	rs34932381	98438805	G	A	0.0674157	1.54671	0.366285	2.41e-05	C14orf64	.,match
13	kgp16570836	30143225	T	C	0.056701	1.75579	0.415818	2.42e-05	SLC7A1	.,match
15	rs13329323	77926792	G	T	0.134831	1.20207	0.284771	2.43e-05	LINGO1	.,match
14	rs34479803	98441556	T	C	0.0689655	1.5492	0.36701	2.43e-05	C14orf64	.,match
6	rs6927488	100081441	A	G	0.103093	1.38108	0.327186	2.43e-05	Y_RNA	-	8672
6	rs79197642	94937081	T	C	0.0585106	1.60392	0.380022	2.44e-05	SNORA18	+	348134
6	rs149378798	94940722	A	C	0.0585106	1.60392	0.380022	2.44e-05	SNORA18	+	351775
6	rs77326824	94944671	A	G	0.0585106	1.60392	0.380022	2.44e-05	SNORA18	+	355724
2	rs1823003	155603480	T	G	0.075	1.70982	0.405183	2.44e-05	KCNJ3	.,match
2	rs1192807	101861339	G	A	0.0647059	1.63748	0.388142	2.46e-05	TBC1D8	.,match
1	rs10799030	34685741	T	G	0.162921	1.00869	0.239139	2.46e-05	C1orf94	+	1009
7	rs73093561	33135683	C	T	0.488372	0.834606	0.197921	2.48e-05	RP9	.,match
6	rs58388640	112340229	C	T	0.0531915	1.83796	0.435878	2.48e-05	WISP3	-	35046
14	rs10143735	94246679	T	C	0.0543478	1.62526	0.385448	2.48e-05	PRIMA1	.,match
12	12:50748568	50748568	C	T	0.0515464	1.83472	0.43519	2.49e-05	FAM186A	.,match
4	rs4690204	881195	T	C	0.226744	1.0125	0.24018	2.49e-05	GAK	.,match
3	rs11925295	163758372	C	G	0.05	1.79203	0.425169	2.5e-05	MIR1263	-	130887
3	rs12629375	163759021	C	T	0.05	1.79203	0.425169	2.5e-05	MIR1263	-	130238
19	kgp12189566	49588555	T	C	0.0979381	1.24965	0.296502	2.5e-05	SNRNP70	-	121
16	rs9937179	83977394	T	C	0.0947368	1.27128	0.301652	2.5e-05	OSGIN1	-	4493
7	rs11981778	33133207	A	C	0.488095	0.834023	0.197919	2.51e-05	RP9	-	1202
7	rs10953389	103289916	T	C	0.0909091	1.4189	0.336725	2.51e-05	RELN	.,match
6	rs12202734	107764862	A	G	0.103093	1.23477	0.293393	2.57e-05	PDSS2	.,match
9	rs10984353	121748477	C	T	0.06875	1.77151	0.421007	2.58e-05	BRINP1	-	167259
13	rs2776960	30101069	C	T	0.0526316	1.4995	0.356442	2.59e-05	SLC7A1	.,match
7	chr7:33132072:D	33132072	ACTTTCT	A	0.494048	0.860738	0.204636	2.6e-05	RP9	-	2337
16	rs12925278	60777071	G	A	0.0872093	1.26984	0.301925	2.6e-05	GNPATP	+	86518
8	rs56155911	58163247	T	C	0.0730337	1.42159	0.338045	2.61e-05	LINC00588	-	28855
8	rs56082079	58163732	C	T	0.0730337	1.42159	0.338045	2.61e-05	LINC00588	-	28370
8	rs55855654	58164299	G	T	0.0730337	1.42159	0.338045	2.61e-05	LINC00588	-	27803
8	rs72650877	58164510	C	T	0.0730337	1.42159	0.338045	2.61e-05	LINC00588	-	27592
8	rs72650879	58164648	G	A	0.0730337	1.42159	0.338045	2.61e-05	LINC00588	-	27454
8	rs72650880	58164727	T	C	0.0730337	1.42159	0.338045	2.61e-05	LINC00588	-	27375
13	rs2482092	30099978	T	G	0.0520833	1.49842	0.356327	2.61e-05	SLC7A1	.,match
7	rs12667849	33131607	C	T	0.482353	0.842098	0.200263	2.61e-05	RP9	-	2802
7	rs12672159	33131745	A	G	0.482353	0.842098	0.200263	2.61e-05	RP9	-	2664
11	rs60842800	11317991	T	C	0.0721649	1.46505	0.348774	2.66e-05	GALNT18	.,match
9	rs4552969	106813704	T	C	0.0815217	1.33843	0.318679	2.67e-05	SMC2	-	42837
1	rs4652996	34678672	A	T	0.159091	1.01252	0.241171	2.69e-05	C1orf94	.,match
11	rs7929413	49468554	T	G	0.0632184	1.45924	0.347818	2.72e-05	TYRL	+	31255
2	rs34712412	46652428	A	G	0.0526316	1.6374	0.390504	2.75e-05	TMEM247	-	3901
2	rs184895982	125356582	T	C	0.0591398	1.6007	0.381805	2.76e-05	CNTNAP5	.,match
2	rs74266743	155600315	A	G	0.0759494	1.70036	0.405662	2.77e-05	KCNJ3	.,match
2	kgp5247832	125346013	A	G	0.0670103	1.50604	0.359333	2.77e-05	CNTNAP5	.,match
18	kgp1703341	22800826	T	C	0.056701	1.59586	0.380792	2.78e-05	ZNF521	.,match
5	chr5:43202875:D	43202875	C	CAGA	0.138298	1.02287	0.244075	2.78e-05	NIM1K	.,match
8	rs12155968	110065954	A	T	0.0777778	1.36582	0.326017	2.8e-05	TRHR	-	32896
1	rs79054300	229561174	G	A	0.056962	1.91463	0.45703	2.8e-05	ACTA1	-	5818
5	rs6871636	43199867	A	G	0.139175	1.01018	0.241168	2.81e-05	NIM1K	.,match
4	rs2196388	175030860	T	C	0.056701	1.60553	0.383348	2.81e-05	FBXO8	-	126949
4	kgp21045729	175031567	A	G	0.056701	1.60553	0.383348	2.81e-05	FBXO8	-	126242
5	rs10041458	43200463	T	C	0.139785	1.02306	0.244462	2.85e-05	NIM1K	.,match
7	rs13238300	103303067	T	C	0.0888889	1.40629	0.336116	2.87e-05	RELN	.,match
16	16:56368886	56368886	C	T	0.0876289	1.37154	0.327845	2.87e-05	GNAO1	.,match
4	kgp2167036	181536971	G	A	0.056701	1.60601	0.383921	2.87e-05	LINC00290	-	448271
4	rs17069891	181537009	T	C	0.056701	1.60601	0.383921	2.87e-05	LINC00290	-	448233
13	rs17061403	54153727	T	C	0.0555556	1.66317	0.397605	2.88e-05	LINC00558	-	235827
9	rs2807705	121742905	A	G	0.06875	1.75989	0.420838	2.89e-05	BRINP1	-	172831
9	rs4837592	121743226	A	G	0.06875	1.75989	0.420838	2.89e-05	BRINP1	-	172510
9	chr9:121744678:D	121744678	A	AT	0.06875	1.75989	0.420838	2.89e-05	BRINP1	-	171058
20	rs118130159	30722935	G	A	0.056701	1.73248	0.414287	2.89e-05	TM9SF4	.,match
1	rs3094315	752566	G	A	0.118557	1.1768	0.281452	2.9e-05	FAM87B	-	185
8	rs140175996	118883274	C	G	0.0543478	1.8211	0.435619	2.91e-05	EXT1	.,match
8	rs145632788	118890374	A	G	0.0543478	1.8211	0.435619	2.91e-05	EXT1	.,match
4	rs56785826	880257	A	G	0.229885	0.999705	0.239148	2.91e-05	GAK	.,match
5	rs10066053	30503974	T	C	0.275	0.879463	0.210453	2.93e-05	RPL19P11	-	549698
5	rs10066312	30504183	A	G	0.275	0.879463	0.210453	2.93e-05	RPL19P11	-	549489
5	rs6896027	30507675	A	G	0.275	0.879463	0.210453	2.93e-05	RPL19P11	-	545997
5	rs6866251	30509496	C	A	0.275	0.879463	0.210453	2.93e-05	RPL19P11	-	544176
7	rs2240965	103294305	C	T	0.0955056	1.37127	0.328279	2.95e-05	RELN	.,match
9	rs2807702	121742216	A	G	0.0679012	1.75636	0.42055	2.96e-05	BRINP1	-	173520
8	rs7824947	110068407	T	A	0.0786517	1.36165	0.326069	2.97e-05	TRHR	-	30443
8	rs17362876	110069176	A	T	0.0786517	1.36165	0.326069	2.97e-05	TRHR	-	29674
8	rs7834737	110070302	T	C	0.0786517	1.36165	0.326069	2.97e-05	TRHR	-	28548
8	rs4626570	110070754	G	A	0.0786517	1.36165	0.326069	2.97e-05	TRHR	-	28096
8	chr8:110075517:D	110075517	C	CAT	0.0786517	1.36165	0.326069	2.97e-05	TRHR	-	23333
8	rs4735085	110076412	C	A	0.0786517	1.36165	0.326069	2.97e-05	TRHR	-	22438
8	rs289557	13247758	T	C	0.0578947	1.60477	0.384341	2.97e-05	DLC1	.,match
2	rs17011800	125362711	T	C	0.0578947	1.59105	0.381072	2.98e-05	CNTNAP5	.,match
7	rs17472556	33139147	G	A	0.49359	0.855682	0.204958	2.98e-05	RP9	.,match
7	rs66617822	33139376	A	G	0.49359	0.855682	0.204958	2.98e-05	RP9	.,match
7	rs6964595	33141304	A	G	0.49359	0.855682	0.204958	2.98e-05	RP9	.,match
7	rs55862266	33141848	G	A	0.49359	0.855682	0.204958	2.98e-05	RP9	.,match
7	rs11763923	33137523	C	T	0.493671	0.855386	0.20496	3e-05	RP9	.,match
7	rs6947994	33137960	C	T	0.493671	0.855386	0.20496	3e-05	RP9	.,match
7	rs56176900	33138455	A	T	0.493671	0.855386	0.20496	3e-05	RP9	.,match
11	rs11040402	49518707	T	C	0.0506329	1.81542	0.435024	3e-05	TYRL	+	81408
11	rs11040403	49518716	T	A	0.0506329	1.81542	0.435024	3e-05	TYRL	+	81417
8	rs2017474	58144677	A	G	0.103261	1.2508	0.299789	3.02e-05	LINC00588	-	47425
17	rs9903766	72311810	T	G	0.0645161	1.5307	0.366886	3.02e-05	DNAI2	+	787
7	rs12668066	103262711	C	T	0.0947368	1.33253	0.319412	3.02e-05	RELN	.,match
20	rs6106120	19673767	C	T	0.264368	0.882375	0.211555	3.03e-05	SLC24A3	.,match
20	rs6112526	19673771	G	A	0.264368	0.882375	0.211555	3.03e-05	SLC24A3	.,match
2	rs9752159	62872865	T	C	0.0578947	1.48023	0.354979	3.05e-05	EHBP1	-	28121
3	rs9861264	78885531	A	G	0.0869565	1.18469	0.28412	3.05e-05	ROBO1	.,match
18	exm1374590	8825584	T	C	0.056701	1.74972	0.419705	3.06e-05	SOGA2	.,match
7	rs12674323	103262685	T	C	0.09375	1.33022	0.319124	3.07e-05	RELN	.,match
7	rs10487161	103264061	T	C	0.09375	1.33022	0.319124	3.07e-05	RELN	.,match
5	chr5:30510467:D	30510467	T	TAG	0.272152	0.878975	0.210942	3.09e-05	RPL19P11	-	543205
8	rs28449911	58112712	C	T	0.105556	1.25109	0.300252	3.09e-05	RNA5SP266	+	73391
2	rs76527817	240207517	A	G	0.0618557	1.67555	0.402144	3.09e-05	HDAC4	.,match
3	exm336893	111672825	T	C	0.237113	0.828842	0.198998	3.11e-05	PHLDB2	.,match
4	rs62334182	180755340	A	G	0.117284	1.43118	0.343625	3.11e-05	SNORD65	+	1148230
13	rs9536645	33756903	T	C	0.0927835	1.2311	0.295592	3.12e-05	STARD13	.,match
5	rs7704132	43203379	A	C	0.146067	1.0237	0.245806	3.12e-05	NIM1K	.,match
2	rs4953372	46651624	C	G	0.0526316	1.62507	0.390255	3.13e-05	TMEM247	-	4705
2	rs56048837	46656647	C	G	0.0526316	1.62507	0.390255	3.13e-05	TMEM247	.,match
2	rs79624931	46658399	C	G	0.0526316	1.62507	0.390255	3.13e-05	TMEM247	.,match
8	rs289552	13246199	A	G	0.0572917	1.59917	0.384219	3.15e-05	DLC1	.,match
8	rs7007444	58117486	G	A	0.107955	1.25257	0.300969	3.16e-05	LINC00588	-	74616
5	rs6876608	30510905	C	A	0.26875	0.873484	0.20989	3.16e-05	RPL19P11	-	542767
20	rs6136813	19674218	T	G	0.180851	0.92671	0.222683	3.16e-05	SLC24A3	.,match
6	rs142850871	143791019	T	G	0.0729167	1.55182	0.373064	3.19e-05	PEX3	.,match
6	rs150563674	143791020	T	C	0.0729167	1.55182	0.373064	3.19e-05	PEX3	.,match
2	rs4953371	46651143	A	T	0.0531915	1.62397	0.390513	3.2e-05	TMEM247	-	5186
2	rs34791442	46655169	C	T	0.0531915	1.62397	0.390513	3.2e-05	TMEM247	-	1160
2	rs11125075	46656344	G	A	0.0531915	1.62397	0.390513	3.2e-05	TMEM247	.,match
2	rs4396767	46659361	A	T	0.0531915	1.62397	0.390513	3.2e-05	TMEM247	.,match
1	rs705207	34684463	G	A	0.154639	0.974732	0.234488	3.23e-05	C1orf94	.,match
5	rs1670791	43211047	T	C	0.154762	1.02953	0.247701	3.23e-05	NIM1K	.,match
12	rs61928183	115659608	A	G	0.0526316	1.51705	0.365051	3.24e-05	UBA52P7	-	370801
8	rs11988307	110061104	A	G	0.0869565	1.29581	0.311834	3.25e-05	TRHR	-	37746
20	rs62208742	55480465	A	G	0.0537634	1.80916	0.435376	3.25e-05	RNU6-929P	+	119322
5	chr5:43199843:D	43199843	A	AAGG	0.126316	1.06799	0.257094	3.27e-05	NIM1K	.,match
8	chr8:67876349:D	67876349	T	TC	0.0769231	1.68264	0.405489	3.33e-05	PPP1R42	.,match
2	rs1386400	62898648	G	A	0.0572917	1.47182	0.354716	3.33e-05	EHBP1	-	2338
17	rs12051721	63449359	G	A	0.177778	1.0106	0.243598	3.34e-05	AXIN2	-	75322
17	rs7219534	63437097	T	C	0.0876289	1.3556	0.327513	3.49e-05	AXIN2	-	87584
17	rs73339859	63437452	C	G	0.0876289	1.3556	0.327513	3.49e-05	AXIN2	-	87229
17	rs73339861	63437762	G	A	0.0876289	1.3556	0.327513	3.49e-05	AXIN2	-	86919
2	rs1038570	62890171	C	A	0.056701	1.46689	0.354595	3.52e-05	EHBP1	-	10815
2	rs181723	62912691	A	G	0.056701	1.46689	0.354595	3.52e-05	EHBP1	.,match
2	rs360792	62917402	T	A	0.056701	1.46689	0.354595	3.52e-05	EHBP1	.,match
2	rs2931488	62921676	C	A	0.056701	1.46689	0.354595	3.52e-05	EHBP1	.,match
2	rs360805	62924309	A	G	0.056701	1.46689	0.354595	3.52e-05	EHBP1	.,match
8	chr8:110031383:I	110031383	TG	T	0.101266	1.30136	0.314638	3.53e-05	TRHR	-	67467
10	10:62010155	62010155	C	T	0.5	1.70096	0.411268	3.54e-05	ANK3	.,match
3	rs12635647	105662709	A	G	0.0632184	1.45882	0.352744	3.54e-05	CBLB	+	74313
15	rs111329801	77925934	T	A	0.13587	1.15612	0.279654	3.56e-05	LINGO1	.,match
15	rs74025333	77926103	T	C	0.13587	1.15612	0.279654	3.56e-05	LINGO1	.,match
15	rs13329256	77926260	A	T	0.13587	1.15612	0.279654	3.56e-05	LINGO1	.,match
15	rs9972481	77926536	G	A	0.13587	1.15612	0.279654	3.56e-05	LINGO1	.,match
15	chr15:77926576:I	77926576	TC	T	0.13587	1.15612	0.279654	3.56e-05	LINGO1	.,match
15	rs8026671	77927945	G	A	0.13587	1.15612	0.279654	3.56e-05	LINGO1	.,match
15	rs8028788	77928379	C	T	0.13587	1.15612	0.279654	3.56e-05	LINGO1	.,match
15	rs11630768	77929950	C	T	0.13587	1.15612	0.279654	3.56e-05	LINGO1	.,match
15	rs56941158	77930050	T	G	0.13587	1.15612	0.279654	3.56e-05	LINGO1	.,match
15	chr15:77930629:D	77930629	G	GT	0.13587	1.15612	0.279654	3.56e-05	LINGO1	.,match
15	rs16969027	77930952	G	A	0.13587	1.15612	0.279654	3.56e-05	LINGO1	.,match
15	rs74025334	77931327	A	G	0.13587	1.15612	0.279654	3.56e-05	LINGO1	.,match
15	rs11638318	77931854	A	G	0.13587	1.15612	0.279654	3.56e-05	LINGO1	.,match
15	rs11633639	77931924	C	T	0.13587	1.15612	0.279654	3.56e-05	LINGO1	.,match
15	rs11855155	77932438	C	T	0.13587	1.15612	0.279654	3.56e-05	LINGO1	.,match
15	rs56717248	77933593	C	T	0.13587	1.15612	0.279654	3.56e-05	LINGO1	.,match
15	rs28374408	77933772	G	A	0.13587	1.15612	0.279654	3.56e-05	LINGO1	.,match
15	rs28503184	77936217	C	T	0.13587	1.15612	0.279654	3.56e-05	LINGO1	.,match
11	rs56979036	49505956	T	A	0.0914634	1.25433	0.303469	3.58e-05	TYRL	+	68657
17	rs952540	31789102	C	T	0.11828	1.17915	0.285401	3.6e-05	ASIC2	.,match
17	rs17836823	31790218	T	C	0.11828	1.17915	0.285401	3.6e-05	ASIC2	.,match
8	rs11987335	110030050	A	G	0.091954	1.28964	0.312234	3.62e-05	TRHR	-	68800
8	rs11991184	110030544	C	T	0.091954	1.28964	0.312234	3.62e-05	TRHR	-	68306
8	rs6988997	110037070	A	G	0.091954	1.28964	0.312234	3.62e-05	TRHR	-	61780
8	rs72676886	110037372	C	T	0.091954	1.28964	0.312234	3.62e-05	TRHR	-	61478
8	rs11991062	110039302	T	C	0.091954	1.28964	0.312234	3.62e-05	TRHR	-	59548
8	rs11991149	110039540	G	C	0.091954	1.28964	0.312234	3.62e-05	TRHR	-	59310
8	rs4629838	110041155	G	A	0.091954	1.28964	0.312234	3.62e-05	TRHR	-	57695
8	rs12546143	110045393	A	G	0.091954	1.28964	0.312234	3.62e-05	TRHR	-	53457
8	rs72676890	110046922	C	A	0.091954	1.28964	0.312234	3.62e-05	TRHR	-	51928
18	18:14146624	14146624	G	A	0.0515464	1.39123	0.336861	3.63e-05	NF1P5	-	6374
15	rs72741213	63113191	C	T	0.0526316	1.63082	0.395103	3.67e-05	TLN2	.,match
7	chr7:50150328:D	50150328	ATAT	A	0.105556	1.2344	0.29922	3.7e-05	ZPBP	.,match
6	rs2037117	112339481	C	G	0.0625	1.65253	0.400585	3.7e-05	WISP3	-	35794
7	rs6959792	50156916	C	G	0.0555556	1.65486	0.401161	3.7e-05	ZPBP	.,match
7	rs1379172	50157406	T	A	0.0555556	1.65486	0.401161	3.7e-05	ZPBP	.,match
7	rs1037675	50159357	G	A	0.0555556	1.65486	0.401161	3.7e-05	ZPBP	.,match
7	rs1379174	50160127	A	C	0.0555556	1.65486	0.401161	3.7e-05	ZPBP	.,match
7	rs1379175	50160189	A	G	0.0555556	1.65486	0.401161	3.7e-05	ZPBP	.,match
7	chr7:50161570:I	50161570	C	CAT	0.0555556	1.65486	0.401161	3.7e-05	C7orf72	.,match
1	rs719768	34680357	G	A	0.16129	0.973609	0.236037	3.71e-05	C1orf94	.,match
1	rs1023324	34683153	T	C	0.16129	0.973609	0.236037	3.71e-05	C1orf94	.,match
13	rs73454230	30156624	T	C	0.0773196	1.30337	0.316085	3.73e-05	SLC7A1	.,match
13	kgp4483456	30157239	C	T	0.0773196	1.30337	0.316085	3.73e-05	SLC7A1	.,match
13	rs74585053	30159307	C	T	0.0773196	1.30337	0.316085	3.73e-05	SLC7A1	.,match
4	kgp5581913	95601206	T	C	0.103093	1.27796	0.309956	3.74e-05	PDLIM5	+	11829
2	rs73944571	104847062	G	A	0.0617284	1.64779	0.399683	3.74e-05	AHCYP3	-	164398
20	rs6114023	23239726	G	T	0.139241	1.13487	0.27528	3.75e-05	NXT1	-	91647
5	rs118044258	136914993	A	G	0.0526316	1.62821	0.395027	3.76e-05	SPOCK1	.,match
22	22:28648881	28648881	T	C	0.0773196	1.31791	0.319753	3.76e-05	TTC28	.,match
1	rs12732262	34681623	A	G	0.157895	0.969836	0.235356	3.78e-05	C1orf94	.,match
1	rs1023325	34682856	G	A	0.157895	0.969836	0.235356	3.78e-05	C1orf94	.,match
13	rs9536642	33755542	G	T	0.0979381	1.19931	0.291131	3.8e-05	STARD13	.,match
13	rs12875841	33755864	G	T	0.0979381	1.19931	0.291131	3.8e-05	STARD13	.,match
8	rs4735087	110079549	G	A	0.0843373	1.35205	0.328216	3.8e-05	TRHR	-	19301
8	rs4735088	110079585	C	G	0.0843373	1.35205	0.328216	3.8e-05	TRHR	-	19265
8	rs6469230	110080843	C	T	0.0843373	1.35205	0.328216	3.8e-05	TRHR	-	18007
8	rs34303319	110081873	T	C	0.0843373	1.35205	0.328216	3.8e-05	TRHR	-	16977
8	rs11988432	110082085	T	C	0.0843373	1.35205	0.328216	3.8e-05	TRHR	-	16765
6	chr6:149504474:D	149504474	A	AAATTCTAGAG	0.0786517	1.35617	0.329222	3.8e-05	TAB2	-	35303
13	rs9555657	110633410	C	T	0.262887	0.821176	0.199364	3.81e-05	RN7SKP10	+	65643
11	rs2276124	117965602	T	C	0.148148	1.17527	0.28533	3.81e-05	TMPRSS4	.,match
1	rs1151811	226759502	A	G	0.05625	1.68649	0.409452	3.81e-05	C1orf95	.,match
7	rs1037672	50155944	T	C	0.0549451	1.6506	0.400766	3.81e-05	ZPBP	.,match
15	rs72739708	57733779	T	A	0.0555556	1.75038	0.425123	3.83e-05	CGNL1	.,match
8	rs7001233	58115136	T	C	0.106742	1.23759	0.300647	3.85e-05	RNA5SP266	+	75815
8	rs10107458	58116263	G	A	0.106742	1.23759	0.300647	3.85e-05	LINC00588	-	75839
7	rs2124802	50143584	T	A	0.0927835	1.24248	0.301866	3.86e-05	ZPBP	.,match
7	rs2124801	50143615	T	C	0.0927835	1.24248	0.301866	3.86e-05	ZPBP	.,match
7	rs1870029	50143716	G	A	0.0927835	1.24248	0.301866	3.86e-05	ZPBP	.,match
7	rs1563537	50145000	C	A	0.0927835	1.24248	0.301866	3.86e-05	ZPBP	.,match
7	7:50145007	50145007	A	G	0.0927835	1.24248	0.301866	3.86e-05	ZPBP	.,match
7	rs1563535	50145023	T	C	0.0927835	1.24248	0.301866	3.86e-05	ZPBP	.,match
7	rs1563534	50145271	T	G	0.0927835	1.24248	0.301866	3.86e-05	ZPBP	.,match
7	rs1456901	50146193	C	A	0.0927835	1.24248	0.301866	3.86e-05	ZPBP	.,match
7	rs12718241	50146389	C	T	0.0927835	1.24248	0.301866	3.86e-05	ZPBP	.,match
7	rs6954697	50147224	A	G	0.0927835	1.24248	0.301866	3.86e-05	ZPBP	.,match
7	rs6972867	50147259	C	T	0.0927835	1.24248	0.301866	3.86e-05	ZPBP	.,match
7	rs6971736	50147295	G	A	0.0927835	1.24248	0.301866	3.86e-05	ZPBP	.,match
7	rs6973027	50147330	C	G	0.0927835	1.24248	0.301866	3.86e-05	ZPBP	.,match
7	rs6954851	50147349	A	G	0.0927835	1.24248	0.301866	3.86e-05	ZPBP	.,match
7	rs6973051	50147394	C	A	0.0927835	1.24248	0.301866	3.86e-05	ZPBP	.,match
7	rs6947578	50147599	G	A	0.0927835	1.24248	0.301866	3.86e-05	ZPBP	.,match
7	rs6583428	50147878	G	A	0.0927835	1.24248	0.301866	3.86e-05	ZPBP	.,match
7	rs6583429	50147935	T	C	0.0927835	1.24248	0.301866	3.86e-05	ZPBP	.,match
7	rs6583430	50147998	G	A	0.0927835	1.24248	0.301866	3.86e-05	ZPBP	.,match
7	rs1911760	50148242	A	G	0.0927835	1.24248	0.301866	3.86e-05	ZPBP	.,match
7	rs10280875	50148655	T	C	0.0927835	1.24248	0.301866	3.86e-05	ZPBP	.,match
7	rs10280876	50148659	T	C	0.0927835	1.24248	0.301866	3.86e-05	ZPBP	.,match
7	rs1858050	50151502	G	T	0.0927835	1.24248	0.301866	3.86e-05	ZPBP	.,match
7	rs4917117	50152016	A	G	0.0927835	1.24248	0.301866	3.86e-05	ZPBP	.,match
7	rs1585139	50152474	G	A	0.0927835	1.24248	0.301866	3.86e-05	ZPBP	.,match
7	rs1585140	50152510	A	G	0.0927835	1.24248	0.301866	3.86e-05	ZPBP	.,match
5	rs890734	175227308	G	T	0.107143	1.34058	0.325724	3.86e-05	CPLX2	.,match
5	rs890735	175227912	A	G	0.107143	1.34058	0.325724	3.86e-05	CPLX2	.,match
5	rs13178560	175228477	T	C	0.107143	1.34058	0.325724	3.86e-05	CPLX2	.,match
5	rs7727183	175229286	T	C	0.107143	1.34058	0.325724	3.86e-05	CPLX2	.,match
10	rs11595021	64663270	A	C	0.0872093	1.41701	0.344321	3.87e-05	EGR2	.,match
14	rs74696827	63807186	T	C	0.0913978	1.32899	0.322948	3.87e-05	GPHB5	+	21593
3	rs62298891	176694591	A	C	0.0537634	1.79268	0.435774	3.89e-05	MTND5P15	-	33916
3	3:106035787	106035787	T	C	0.0979381	1.30506	0.317328	3.91e-05	Y_RNA	-	198957
7	rs113940829	33130122	T	C	0.487805	0.832244	0.202379	3.92e-05	RP9	-	4287
8	rs11992943	58128664	C	T	0.104396	1.23366	0.300068	3.94e-05	LINC00588	-	63438
8	rs28408163	58128937	T	G	0.104396	1.23366	0.300068	3.94e-05	LINC00588	-	63165
8	chr8:58130689:I	58130689	GA	G	0.104396	1.23366	0.300068	3.94e-05	LINC00588	-	61413
8	chr8:58130690:I	58130690	AC	A	0.104396	1.23366	0.300068	3.94e-05	LINC00588	-	61412
8	rs7814991	58132198	C	T	0.104396	1.23366	0.300068	3.94e-05	LINC00588	-	59904
8	rs11774303	58137742	A	G	0.104396	1.23366	0.300068	3.94e-05	LINC00588	-	54360
15	rs12901985	68076224	G	A	0.0520833	1.78341	0.433799	3.94e-05	MAP2K5	.,match
16	rs7186170	22887302	A	G	0.375	0.799751	0.194558	3.95e-05	HS3ST2	.,match
14	rs67923820	52098560	C	A	0.0517241	1.87777	0.456885	3.96e-05	FRMD6	.,match
14	chr14:52100733:D	52100733	T	TCAGA	0.0517241	1.87777	0.456885	3.96e-05	FRMD6	.,match
20	rs6081709	19674542	C	T	0.21134	0.887757	0.216032	3.97e-05	SLC24A3	.,match
4	rs35981275	133116829	A	T	0.0511364	1.69178	0.411761	3.98e-05	ELL2P2	-	172112
4	rs7657623	133118895	G	A	0.0511364	1.69178	0.411761	3.98e-05	ELL2P2	-	170046
4	rs7682437	133118896	G	T	0.0511364	1.69178	0.411761	3.98e-05	ELL2P2	-	170045
6	rs2815789	112336076	T	C	0.0618557	1.64402	0.400187	3.99e-05	WISP3	-	39199
6	rs59273134	112336716	T	A	0.0618557	1.64402	0.400187	3.99e-05	WISP3	-	38559
6	kgp12551877	112337108	G	A	0.0618557	1.64402	0.400187	3.99e-05	WISP3	-	38167
6	rs72946267	112338386	G	A	0.0618557	1.64402	0.400187	3.99e-05	WISP3	-	36889
8	rs72650860	58153111	G	A	0.0681818	1.41653	0.344822	3.99e-05	LINC00588	-	38991
8	chr8:58153242:I	58153242	AAT	A	0.0681818	1.41653	0.344822	3.99e-05	LINC00588	-	38860
5	kgp8684872	175141060	A	G	0.0670103	1.15396	0.281164	4.06e-05	RNU6-226P	+	10053
5	rs10044563	43204441	G	C	0.147727	1.0104	0.246188	4.06e-05	NIM1K	.,match
17	rs72863504	63449096	A	G	0.179775	1.00196	0.244203	4.08e-05	AXIN2	-	75585
17	rs12051679	63449239	A	G	0.179775	1.00196	0.244203	4.08e-05	AXIN2	-	75442
17	rs12051622	63451055	A	T	0.179775	1.00196	0.244203	4.08e-05	AXIN2	-	73626
1	chr1:22446108:I	22446108	CT	C	0.09375	1.23415	0.300904	4.11e-05	WNT4	.,match
11	rs77565963	82522508	A	G	0.056701	1.72171	0.419965	4.14e-05	PRCP	-	12036
6	rs7760176	40676827	G	A	0.0789474	1.30203	0.31761	4.14e-05	LRFN2	+	121623
4	rs141581289	8774964	A	C	0.0578947	1.71831	0.419219	4.15e-05	HMX1	-	72838
8	rs56325221	58130352	G	A	0.105556	1.23057	0.300344	4.18e-05	LINC00588	-	61750
6	rs139703094	95284198	C	T	0.0568182	1.61774	0.395123	4.23e-05	CYCSP17	-	667860
17	rs66523138	63449528	G	A	0.181818	1.00192	0.244779	4.26e-05	AXIN2	-	75153
3	rs117712112	95068349	T	C	0.0588235	1.78986	0.437315	4.26e-05	RPS18P6	+	177128
11	rs72999561	75614432	T	C	0.0904255	1.25983	0.307861	4.27e-05	UVRAG	.,match
18	rs76205054	62263911	A	G	0.0604396	1.53699	0.375749	4.31e-05	RNU7-146P	+	47169
13	rs12427581	30121118	C	T	0.0631579	1.38224	0.337944	4.31e-05	SLC7A1	.,match
13	chr13:30128008:D	30128008	A	AG	0.0631579	1.38224	0.337944	4.31e-05	SLC7A1	.,match
13	rs17073661	30128986	A	T	0.0631579	1.38224	0.337944	4.31e-05	SLC7A1	.,match
10	chr10:2195863:D	2195863	AAT	A	0.25	0.930064	0.227497	4.35e-05	RNU6-576P	-	45718
15	rs111943736	77925302	C	T	0.137931	1.1619	0.284249	4.36e-05	LINGO1	.,match
18	rs4497799	62253673	G	A	0.0585106	1.53102	0.374629	4.37e-05	RNU7-146P	+	36931
18	rs7239386	62256466	G	A	0.0585106	1.53102	0.374629	4.37e-05	RNU7-146P	+	39724
18	rs4074451	62257364	A	G	0.0585106	1.53102	0.374629	4.37e-05	RNU7-146P	+	40622
18	rs4074450	62257411	A	G	0.0585106	1.53102	0.374629	4.37e-05	RNU7-146P	+	40669
18	rs4074452	62257650	T	C	0.0585106	1.53102	0.374629	4.37e-05	RNU7-146P	+	40908
18	rs28687580	62258642	G	A	0.0585106	1.53102	0.374629	4.37e-05	RNU7-146P	+	41900
18	rs4530244	62258999	T	C	0.0585106	1.53102	0.374629	4.37e-05	RNU7-146P	+	42257
18	chr18:62260165:I	62260165	TC	T	0.0585106	1.53102	0.374629	4.37e-05	RNU7-146P	+	43423
18	rs7232277	62260310	T	C	0.0585106	1.53102	0.374629	4.37e-05	RNU7-146P	+	43568
18	rs60120792	62260672	T	C	0.0585106	1.53102	0.374629	4.37e-05	RNU7-146P	+	43930
18	rs60772797	62260790	C	A	0.0585106	1.53102	0.374629	4.37e-05	RNU7-146P	+	44048
18	rs59229426	62260795	A	G	0.0585106	1.53102	0.374629	4.37e-05	RNU7-146P	+	44053
18	rs61586024	62260810	C	T	0.0585106	1.53102	0.374629	4.37e-05	RNU7-146P	+	44068
18	rs17061745	62261901	G	A	0.0585106	1.53102	0.374629	4.37e-05	RNU7-146P	+	45159
18	rs8098118	62262374	A	G	0.0585106	1.53102	0.374629	4.37e-05	RNU7-146P	+	45632
18	rs8097773	62262399	T	A	0.0585106	1.53102	0.374629	4.37e-05	RNU7-146P	+	45657
18	rs8099022	62262529	C	T	0.0585106	1.53102	0.374629	4.37e-05	RNU7-146P	+	45787
18	rs6566125	62263051	T	C	0.0585106	1.53102	0.374629	4.37e-05	RNU7-146P	+	46309
18	rs6566127	62263498	A	T	0.0585106	1.53102	0.374629	4.37e-05	RNU7-146P	+	46756
18	chr18:62263558:I	62263558	AC	A	0.0585106	1.53102	0.374629	4.37e-05	RNU7-146P	+	46816
18	rs78252037	62264175	G	C	0.0585106	1.53102	0.374629	4.37e-05	RNU7-146P	+	47433
18	rs58551918	62264281	T	C	0.0585106	1.53102	0.374629	4.37e-05	RNU7-146P	+	47539
18	chr18:62265643:I	62265643	AC	A	0.0585106	1.53102	0.374629	4.37e-05	RNU7-146P	+	48901
18	rs1506242	62267616	A	T	0.0585106	1.53102	0.374629	4.37e-05	RNU7-146P	+	50874
18	rs7232925	62269243	T	A	0.0585106	1.53102	0.374629	4.37e-05	RNU7-146P	+	52501
18	rs112991478	62272462	G	A	0.0585106	1.53102	0.374629	4.37e-05	RNU7-146P	+	55720
18	rs73489541	62273320	T	C	0.0585106	1.53102	0.374629	4.37e-05	RNU7-146P	+	56578
18	chr18:62274333:I	62274333	TA	T	0.0585106	1.53102	0.374629	4.37e-05	RNU7-146P	+	57591
18	rs73489550	62274956	A	G	0.0585106	1.53102	0.374629	4.37e-05	RNU7-146P	+	58214
8	rs6991272	110083269	C	A	0.0875	1.34717	0.329673	4.38e-05	TRHR	-	15581
11	JHU_11.75597470	75597471	G	A	0.0876289	1.25361	0.30678	4.38e-05	UVRAG	.,match
12	rs11061069	131153956	G	C	0.0925926	1.38688	0.339442	4.39e-05	RIMBP2	.,match
2	rs475612	169776746	T	C	0.0529412	1.88605	0.461638	4.4e-05	ABCB11	-	2702
2	rs518598	169776914	T	C	0.0529412	1.88605	0.461638	4.4e-05	ABCB11	-	2534
2	rs4273204	62880652	T	A	0.0578947	1.44948	0.354787	4.4e-05	EHBP1	-	20334
18	rs2174576	62267004	T	C	0.0611111	1.53303	0.375343	4.42e-05	RNU7-146P	+	50262
14	rs34897761	98418501	A	G	0.0904255	1.33807	0.327787	4.46e-05	C14orf64	.,match
7	rs1429745	85005512	A	T	0.125	1.15196	0.282245	4.48e-05	LINC00972	-	44926
1	rs17041601	218018089	C	T	0.0824742	1.26405	0.309721	4.48e-05	SPATA17	.,match
5	rs13153462	43206728	T	G	0.142857	1.00013	0.24509	4.49e-05	NIM1K	.,match
10	rs7070370	68371063	C	A	0.056701	1.71475	0.420241	4.5e-05	CTNNA3	.,match
8	rs7015674	58153166	T	C	0.0833333	1.31598	0.322526	4.5e-05	LINC00588	-	38936
8	rs7002070	58153817	G	A	0.0833333	1.31598	0.322526	4.5e-05	LINC00588	-	38285
8	rs60342323	58154899	C	T	0.0833333	1.31598	0.322526	4.5e-05	LINC00588	-	37203
8	rs56372514	58157166	G	A	0.0833333	1.31598	0.322526	4.5e-05	LINC00588	-	34936
8	rs10504226	58159283	G	A	0.0833333	1.31598	0.322526	4.5e-05	LINC00588	-	32819
8	rs10504227	58162005	A	G	0.0833333	1.31598	0.322526	4.5e-05	LINC00588	-	30097
8	rs16921952	58163317	T	A	0.0833333	1.31598	0.322526	4.5e-05	LINC00588	-	28785
8	rs56048296	58163781	T	C	0.0833333	1.31598	0.322526	4.5e-05	LINC00588	-	28321
8	rs16921955	58164553	T	C	0.0833333	1.31598	0.322526	4.5e-05	LINC00588	-	27549
16	rs116922853	84860720	T	C	0.102151	1.27652	0.312905	4.51e-05	CRISPLD2	.,match
18	rs59567295	62264171	C	G	0.0591398	1.52897	0.374831	4.52e-05	RNU7-146P	+	47429
18	rs76354183	62265001	G	T	0.0591398	1.52897	0.374831	4.52e-05	RNU7-146P	+	48259
18	rs8095796	62265581	A	G	0.0591398	1.52897	0.374831	4.52e-05	RNU7-146P	+	48839
18	rs8095815	62265615	A	G	0.0591398	1.52897	0.374831	4.52e-05	RNU7-146P	+	48873
18	chr18:62265651:D	62265651	G	GT	0.0591398	1.52897	0.374831	4.52e-05	RNU7-146P	+	48909
18	rs73491654	62266218	T	C	0.0591398	1.52897	0.374831	4.52e-05	RNU7-146P	+	49476
18	rs17073316	62266458	A	T	0.0591398	1.52897	0.374831	4.52e-05	RNU7-146P	+	49716
18	rs17073318	62266571	T	C	0.0591398	1.52897	0.374831	4.52e-05	RNU7-146P	+	49829
18	rs17073320	62266643	T	A	0.0591398	1.52897	0.374831	4.52e-05	RNU7-146P	+	49901
18	rs2959453	62266844	G	A	0.0591398	1.52897	0.374831	4.52e-05	RNU7-146P	+	50102
18	rs2174575	62266923	C	T	0.0591398	1.52897	0.374831	4.52e-05	RNU7-146P	+	50181
18	rs2135389	62267221	G	A	0.0591398	1.52897	0.374831	4.52e-05	RNU7-146P	+	50479
18	rs2174577	62267338	G	A	0.0591398	1.52897	0.374831	4.52e-05	RNU7-146P	+	50596
18	rs1995607	62268023	C	A	0.0591398	1.52897	0.374831	4.52e-05	RNU7-146P	+	51281
18	rs1995608	62268086	G	A	0.0591398	1.52897	0.374831	4.52e-05	RNU7-146P	+	51344
18	rs2333277	62268135	C	A	0.0591398	1.52897	0.374831	4.52e-05	RNU7-146P	+	51393
18	chr18:62268138:D	62268138	A	AAG	0.0591398	1.52897	0.374831	4.52e-05	RNU7-146P	+	51396
18	chr18:62268139:D	62268139	A	AG	0.0591398	1.52897	0.374831	4.52e-05	RNU7-146P	+	51397
18	rs2959450	62268239	T	G	0.0591398	1.52897	0.374831	4.52e-05	RNU7-146P	+	51497
18	rs2959449	62268307	T	C	0.0591398	1.52897	0.374831	4.52e-05	RNU7-146P	+	51565
18	rs1948907	62268527	A	G	0.0591398	1.52897	0.374831	4.52e-05	RNU7-146P	+	51785
18	rs1948908	62268580	G	C	0.0591398	1.52897	0.374831	4.52e-05	RNU7-146P	+	51838
18	rs2939395	62268816	C	G	0.0591398	1.52897	0.374831	4.52e-05	RNU7-146P	+	52074
18	rs2959447	62269071	C	A	0.0591398	1.52897	0.374831	4.52e-05	RNU7-146P	+	52329
18	rs2939397	62269187	C	T	0.0591398	1.52897	0.374831	4.52e-05	RNU7-146P	+	52445
18	rs78399099	62269209	G	A	0.0591398	1.52897	0.374831	4.52e-05	RNU7-146P	+	52467
18	rs2939401	62269365	C	T	0.0591398	1.52897	0.374831	4.52e-05	RNU7-146P	+	52623
18	rs2959444	62270073	G	C	0.0591398	1.52897	0.374831	4.52e-05	RNU7-146P	+	53331
18	rs2959443	62270082	A	C	0.0591398	1.52897	0.374831	4.52e-05	RNU7-146P	+	53340
18	rs1506243	62270419	G	A	0.0591398	1.52897	0.374831	4.52e-05	RNU7-146P	+	53677
18	rs2959440	62270696	T	A	0.0591398	1.52897	0.374831	4.52e-05	RNU7-146P	+	53954
18	rs2959437	62271266	T	C	0.0591398	1.52897	0.374831	4.52e-05	RNU7-146P	+	54524
18	rs2959436	62271315	G	A	0.0591398	1.52897	0.374831	4.52e-05	RNU7-146P	+	54573
18	rs1506212	62271582	C	T	0.0591398	1.52897	0.374831	4.52e-05	RNU7-146P	+	54840
18	rs59829012	62272076	T	A	0.0591398	1.52897	0.374831	4.52e-05	RNU7-146P	+	55334
18	rs2959435	62272211	G	A	0.0591398	1.52897	0.374831	4.52e-05	RNU7-146P	+	55469
18	rs2959434	62272364	A	C	0.0591398	1.52897	0.374831	4.52e-05	RNU7-146P	+	55622
18	rs2959430	62273860	G	A	0.0591398	1.52897	0.374831	4.52e-05	RNU7-146P	+	57118
18	rs2959429	62274192	A	C	0.0591398	1.52897	0.374831	4.52e-05	RNU7-146P	+	57450
18	rs2939404	62274360	T	C	0.0591398	1.52897	0.374831	4.52e-05	RNU7-146P	+	57618
18	rs2959427	62274927	C	T	0.0591398	1.52897	0.374831	4.52e-05	RNU7-146P	+	58185
18	rs2333275	62275246	A	G	0.0591398	1.52897	0.374831	4.52e-05	RNU7-146P	+	58504
18	rs2959424	62275491	A	C	0.0591398	1.52897	0.374831	4.52e-05	RNU7-146P	+	58749
11	rs11229297	57994098	A	G	0.0561798	1.48103	0.363127	4.53e-05	OR10Q1	-	1256
14	chr14:98418952:D	98418952	G	GC	0.0909091	1.37491	0.33713	4.54e-05	C14orf64	.,match
11	rs60662613	75605467	C	G	0.0913978	1.25563	0.307938	4.55e-05	UVRAG	.,match
13	rs280920	30261653	A	G	0.0597826	1.53851	0.37737	4.56e-05	UBL3	-	76855
13	chr13:30261835:D	30261835	A	AC	0.0597826	1.53851	0.37737	4.56e-05	UBL3	-	76673
6	rs12209814	107773932	A	G	0.1	1.24933	0.306553	4.59e-05	PDSS2	.,match
16	rs7204028	86555680	A	G	0.0773196	1.48194	0.363699	4.61e-05	FOXF1	+	7604
15	rs60140274	77988968	C	G	0.102564	1.40507	0.344911	4.63e-05	LINGO1	.,match
16	kgp1554383	60785907	G	A	0.056701	1.43309	0.351819	4.63e-05	GNPATP	+	95354
7	chr7:152322182:D	152322182	T	TTG	0.107595	1.27834	0.313953	4.67e-05	SNORA26	+	15663
7	7:50152555	50152555	A	G	0.0979381	1.20953	0.297076	4.67e-05	ZPBP	.,match
7	rs73156234	100234744	T	C	0.0729167	1.4186	0.348485	4.69e-05	TFR2	.,match
7	chr7:100235248:D	100235248	A	AAAT	0.0729167	1.4186	0.348485	4.69e-05	TFR2	.,match
7	rs62482242	100236266	G	C	0.0729167	1.4186	0.348485	4.69e-05	TFR2	.,match
7	chr7:50152543:D	50152543	AT	A	0.0957447	1.23199	0.302678	4.7e-05	ZPBP	.,match
7	rs1559969	125038041	G	A	0.0529412	1.86832	0.459069	4.71e-05	POT1-AS1	+	218672
7	rs1559968	125038124	G	A	0.0529412	1.86832	0.459069	4.71e-05	POT1-AS1	+	218755
7	rs62482069	125038687	A	G	0.0529412	1.86832	0.459069	4.71e-05	POT1-AS1	+	219318
7	rs73229523	125040375	T	C	0.0529412	1.86832	0.459069	4.71e-05	POT1-AS1	+	221006
7	rs62479861	125041742	A	T	0.0529412	1.86832	0.459069	4.71e-05	POT1-AS1	+	222373
7	rs62479862	125044293	T	C	0.0529412	1.86832	0.459069	4.71e-05	POT1-AS1	+	224924
13	rs1023162	30258872	C	T	0.056701	1.52345	0.374456	4.73e-05	UBL3	-	79636
6	chr6:107885412:D	107885412	A	AT	0.0898876	1.29409	0.318115	4.74e-05	SOBP	.,match
15	rs7180832	55437598	T	C	0.0792683	1.58083	0.388672	4.76e-05	RSL24D1	-	35406
15	rs16976006	55443901	A	G	0.0792683	1.58083	0.388672	4.76e-05	RSL24D1	-	29103
7	rs13239979	65059940	A	G	0.144578	1.01661	0.250202	4.84e-05	INTS4L2	-	52837
3	rs12696670	193316048	G	A	0.331522	0.758913	0.186801	4.85e-05	OPA1	.,match
15	rs28361472	55413208	G	A	0.0722222	1.56573	0.385655	4.91e-05	RSL24D1	-	59796
1	chr1:60842834:I	60842834	CA	C	0.127907	1.18249	0.29129	4.92e-05	PGBD4P8	+	279186
3	rs12632413	105649395	A	T	0.0783133	1.28365	0.31625	4.93e-05	CBLB	+	60999
3	chr3:105657649:D	105657649	T	TA	0.0783133	1.28365	0.31625	4.93e-05	CBLB	+	69253
3	rs12632333	105658195	T	C	0.0783133	1.28365	0.31625	4.93e-05	CBLB	+	69799
14	rs10444715	52098340	A	G	0.0574713	1.77764	0.437978	4.93e-05	FRMD6	.,match
17	GSA-rs4968363	57511073	C	T	0.0670103	1.47638	0.363792	4.94e-05	YPEL2	+	31983
12	rs7315280	117320938	G	A	0.0515464	1.76047	0.433872	4.96e-05	HRK	+	1692
2	kgp3620172	234910442	C	T	0.0721649	1.4304	0.352616	4.98e-05	TRPM8	.,match

## Sheet: Supplementary Table S06.
Supplementary Table S6. Protective Allele and Risk Allele of Candidate 64 SNPs
Chr	SNP	BP	P	Closest Gene	b	Protective Allele	Risk Allele
5	kgp4619083	52398005	3.68e-09	MOCS2	2.25549	C	T
10	10:62010155	62010155	4.2e-09	ANK3	-7.72243	C	T
1	1:214659101	214659101	8.46e-09	PTPN14	-7.57509	C	T
1	kgp9614090	187209108	2.2e-07	LINC01036	2.03019	A	C
4	4:6246543	6246543	3.01e-07	WFS1	-4.83317	T	C
14	14:50724996	50724996	4.45e-07	L2HGDH	-4.77743	C	T
17	rs58768287	63444990	9.07e-07	AXIN2	2.01513	C	T
9	9:84302707	84302707	1.32e-06	TLE1	1.978	A	G
5	rs4868495	174611803	1.98e-06	ARL2BPP6	1.6717	C	T
17	rs55867106	72314399	2.75e-06	DNAI2	1.53065	A	G
11	rs2958198	35842967	2.93e-06	TRIM44	1.28166	A	G
7	rs1585140	50152510	3.2e-06	ZPBP	1.45434	A	G
2	kgp5247832	125346013	3.53e-06	CNTNAP5	1.71393	A	G
2	rs59539170	240156312	3.68e-06	HDAC4	2.0074	T	C
8	GSA-rs11786845	58133642	3.76e-06	LINC00588	1.40855	C	T
12	12:133473221	133473221	4.44e-06	CHFR	1.8927	T	C
6	kgp17337641	94922348	4.62e-06	SNORA18	1.68857	G	A
2	kgp3620172	234910442	5.07e-06	TRPM8	1.67112	C	T
18	kgp1703341	22800826	5.85e-06	ZNF521	1.73763	T	C
7	rs10234768	50182079	5.98e-06	C7orf72	1.47282	T	C
9	GSA-rs78757286	24618331	7.17e-06	IZUMO3	1.47865	C	T
18	rs75180660	9158643	7.17e-06	ANKRD12	1.62746	A	G
1	rs12042083	22472732	7.18e-06	WNT4	1.33479	G	A
10	rs12252756	129381096	8.26e-06	NPS	1.08489	A	G
16	rs80310105	60997653	8.37e-06	GNPATP	1.44131	T	C
6	kgp17044243	143797752	9.01e-06	PEX3	1.65165	C	T
13	rs11147512	33757815	1.16e-05	STARD13	1.48149	A	G
13	rs9555657	110633410	1.2e-05	RN7SKP10	0.879496	C	T
10	kgp22051919	6222774	1.29e-05	PFKFB3	1.59912	A	G
17	rs7219534	63437097	1.37e-05	AXIN2	1.44397	T	C
16	kgp11781079	83979552	1.41e-05	OSGIN1	1.33398	A	C
3	3:24632124	24632124	1.41e-05	EIF3KP2	1.82474	C	A
6	rs7746208	149493632	1.42e-05	TAB2	1.02083	A	G
10	kgp4346098	127900223	1.49e-05	ADAM12	1.52178	A	C
10	rs7070370	68371063	1.67e-05	CTNNA3	1.82502	C	A
21	rs140330787	36797083	1.67e-05	RUNX1	1.07715	C	T
3	rs754914	111651285	1.71e-05	PHLDB2	0.88229	A	G
10	10:130247163	130247163	1.89e-05	MKI67	1.28251	G	A
19	rs10420793	53344701	1.91e-05	ZNF28	1.5442	G	A
6	rs12202734	107764862	2.04e-05	PDSS2	1.28332	A	G
1	rs78209580	231488541	2.14e-05	SPRTN	1.78587	A	G
11	rs60842800	11317991	2.21e-05	GALNT18	1.46688	T	C
7	7:50145007	50145007	2.23e-05	ZPBP	1.39253	A	G
6	GSA-rs4896661	143793155	2.24e-05	PEX3	1.6309	A	G
10	kgp1453415	2916766	2.52e-05	PFKP	1.58857	A	G
11	rs80278125	104461298	2.53e-05	CASP12	1.80952	G	A
3	JHU_3.175798212	175798213	2.78e-05	EI24P1	1.64136	A	G
10	kgp9921725	89596013	2.89e-05	CFL1P1	1.75478	A	G
1	rs7513568	60822886	2.98e-05	PGBD4P8	1.10915	G	A
4	kgp2167036	181536971	3.04e-05	LINC00290	1.58761	G	A
13	rs74072538	49944406	3.06e-05	CAB39L	1.78226	C	T
4	rs78974865	79906385	3.12e-05	LINC01088	1.65264	G	A
1	rs705207	34684463	3.21e-05	C1orf94	0.970013	G	A
20	rs6113810	22772814	3.6e-05	KRT18P3	1.76383	T	C
18	GSA-rs75591954	5439417	3.61e-05	EPB41L3	1.30717	A	G
5	rs1804197	112179909	3.82e-05	APC	1.17207	A	C
20	rs6075948	22746255	3.85e-05	KRT18P3	1.85641	C	T
6	6:121559651	121559651	3.88e-05	TBC1D32	1.44943	C	T
1	kgp9545664	182038718	4.45e-05	ZNF648	1.01271	A	G
3	kgp3023113	25105548	4.85e-05	RNA5SP125	1.58026	T	C
12	rs12424513	96563954	4.89e-05	ELK3	1.37308	C	T
13	rs73511157	71789085	4.93e-05	LINC00348	1.67734	T	C
4	kgp5581913	95601206	4.96e-05	PDLIM5	1.27334	T	C
9	rs10979426	111406348	4.98e-05	RPL36AP35	1.48495	T	C

## Sheet: Supplementary Table S07.
Supplementary Table S7. Annotation of genetic variation in GWAS result summary
CHROM	POS	ID	REF	ALT	QUAL	FILTER	INFO
1	22472732	rs12042083	A	G	.	.	ANN=G,upstream_gene_variant,MODIFIER,WNT4,transcript
1	34684463	rs705207	A	G	.	.	ANN=G,3_prime_UTR_variant,MODIFIER,C1orf94,transcript
1	60822886	rs7513568	A	G	.	.	ANN=G,intergenic_region,MODIFIER,C1orf87-LOC101926964,intergenic_region
1	182038718	kgp9545664	G	A	.	.	ANN=A,intergenic_region,MODIFIER,ZNF648-LINC01344,intergenic_region
1	187209108	kgp9614090	C	A	.	.	ANN=A,intron_variant,MODIFIER,LINC01036,transcript
1	214659101	1:214659101	C	T	.	.	ANN=T,intron_variant,MODIFIER,PTPN14,transcript
1	231488541	rs78209580	G	A	.	.	ANN=A,missense_variant,MODERATE,SPRTN,transcript
2	125346013	kgp5247832	G	A	.	.	ANN=A,intron_variant,MODIFIER,CNTNAP5,transcript
2	234910442	kgp3620172	T	C	.	.	ANN=C,intron_variant,MODIFIER,TRPM8,transcript
2	240156312	rs59539170	C	T	.	.	ANN=T,intron_variant,MODIFIER,HDAC4,transcript
3	24632124	3:24632124	A	C	.	.	ANN=C,intergenic_region,MODIFIER,MIR4792-RARB,intergenic_region
3	25105548	kgp3023113	C	T	.	.	ANN=T,intron_variant,MODIFIER,RARB,transcript
3	111651285	rs754914	G	A	.	.	ANN=A,intron_variant,MODIFIER,PHLDB2,transcript
3	175798213	JHU_3.175798212	G	A	.	.	ANN=A,intergenic_region,MODIFIER,NAALADL2-MIR7977,intergenic_region
4	6246543	4:6246543	T	C	.	.	ANN=C,intergenic_region,MODIFIER,LOC285484-WFS1,intergenic_region
4	79906385	4:79906385	A	G	.	.	ANN=G,intron_variant,MODIFIER,LINC01088,transcript
4	79906385	rs78974865	A	G	.	.	ANN=G,intron_variant,MODIFIER,LINC01088,transcript
4	95601206	kgp5581913	C	T	.	.	ANN=T,intergenic_region,MODIFIER,PDLIM5-BMPR1B-AS1,intergenic_region
4	181536971	kgp2167036	A	G	.	.	ANN=G,intergenic_region,MODIFIER,LINC01098-LINC00290,intergenic_region
5	52398005	kgp4619083	T	C	.	.	ANN=C,structural_interaction_variant,HIGH,MOCS2,interaction
5	112179909	rs1804197	C	A	.	.	ANN=A,3_prime_UTR_variant,MODIFIER,APC,transcript
5	174611803	rs4868495	T	C	.	.	ANN=C,intergenic_region,MODIFIER,FLJ16171-DRD1,intergenic_region
6	94922348	kgp17337641	A	G	.	.	ANN=G,intergenic_region,MODIFIER,TSG1-MANEA-AS1,intergenic_region
6	107764862	rs12202734	G	A	.	.	ANN=A,intron_variant,MODIFIER,PDSS2,transcript
6	121559651	6:121559651	T	C	.	.	ANN=C,intron_variant,MODIFIER,TBC1D32,transcript
6	143793155	GSA-rs4896661	G	A	.	.	ANN=A,intron_variant,MODIFIER,PEX3,transcript
6	143797752	kgp17044243	T	C	.	.	ANN=C,intron_variant,MODIFIER,PEX3,transcript
6	149493632	rs7746208	G	A	.	.	ANN=A,intergenic_region,MODIFIER,UST-TAB2,intergenic_region
7	50145007	7:50145007	G	A	.	.	ANN=A,intron_variant,MODIFIER,C7orf72,transcript
7	50152510	rs1585140	G	A	.	.	ANN=A,intron_variant,MODIFIER,C7orf72,transcript
7	50182079	rs10234768	C	T	.	.	ANN=T,intron_variant,MODIFIER,C7orf72,transcript
8	58133642	GSA-rs11786845	T	C	.	.	ANN=C,intron_variant,MODIFIER,LINC01606,transcript
9	24618331	GSA-rs78757286	T	C	.	.	ANN=C,intergenic_region,MODIFIER,IZUMO3-TUSC1,intergenic_region
9	84302707	9:84302707	G	A	.	.	ANN=A,upstream_gene_variant,MODIFIER,LOC101927502,transcript
9	111406348	rs10979426	C	T	.	.	ANN=T,intergenic_region,MODIFIER,KLF4-ACTL7B,intergenic_region
10	2916766	kgp1453415	G	A	.	.	ANN=A,intergenic_region,MODIFIER,LOC105376351-PFKP,intergenic_region
10	6222774	kgp22051919	G	A	.	.	ANN=A,intron_variant,MODIFIER,PFKFB3,transcript
10	62010155	10:62010155	C	T	.	.	ANN=T,intron_variant,MODIFIER,ANK3,transcript
10	68371063	rs7070370	A	C	.	.	ANN=C,intron_variant,MODIFIER,CTNNA3,transcript
10	89596013	kgp9921725	G	A	.	.	ANN=A,intron_variant,MODIFIER,CFL1P1,transcript
10	127900223	10:127900223	C	A	.	.	ANN=A,intron_variant,MODIFIER,ADAM12,transcript
10	127900223	kgp4346098	C	A	.	.	ANN=A,intron_variant,MODIFIER,ADAM12,transcript
10	129381096	rs12252756	G	A	.	.	ANN=A,intergenic_region,MODIFIER,NPS-FOXI2,intergenic_region
10	130247163	10:130247163	A	G	.	.	ANN=G,intergenic_region,MODIFIER,LINC01163-MGMT,intergenic_region
11	11317991	rs60842800	C	T	.	.	ANN=T,intron_variant,MODIFIER,GALNT18,transcript
11	35842967	rs2958198	G	A	.	.	ANN=A,intergenic_region,MODIFIER,TRIM44-LDLRAD3,intergenic_region
11	104461298	rs80278125	A	G	.	.	ANN=G,intron_variant,MODIFIER,LOC102723895,transcript
12	96563954	rs12424513	T	C	.	.	ANN=C,intergenic_region,MODIFIER,LTA4H-ELK3,intergenic_region
12	133473221	12:133473221	C	T	.	.	ANN=T,intergenic_region,MODIFIER,LOC101928530-ZNF605,intergenic_region
13	33757815	rs11147512	G	A	.	.	ANN=A,intron_variant,MODIFIER,STARD13,transcript
13	49944406	rs74072538	T	C	.	.	ANN=C,intron_variant,MODIFIER,CAB39L,transcript
13	71789085	rs73511157	C	T	.	.	ANN=T,intergenic_region,MODIFIER,LINC00348-DACH1,intergenic_region
13	110633410	rs9555657	T	C	.	.	ANN=C,intergenic_region,MODIFIER,IRS2-LINC00396,intergenic_region
14	50724996	14:50724996	C	T	.	.	ANN=T,intron_variant,MODIFIER,L2HGDH,transcript
16	60997653	rs80310105	C	T	.	.	ANN=T,intergenic_region,MODIFIER,LOC729159-MIR4426,intergenic_region
16	83979552	kgp11781079	C	A	.	.	ANN=A,intergenic_region,MODIFIER,MLYCD-OSGIN1,intergenic_region
17	63437097	rs7219534	C	T	.	.	ANN=T,intergenic_region,MODIFIER,RGS9-CRAT40,intergenic_region
17	63444990	rs58768287	T	C	.	.	ANN=C,intergenic_region,MODIFIER,RGS9-CRAT40,intergenic_region
17	72314399	rs55867106	G	A	.	.	ANN=A,downstream_gene_variant,MODIFIER,DNAI2,transcript
18	5439417	GSA-rs75591954	G	A	.	.	ANN=A,intron_variant,MODIFIER,EPB41L3,transcript
18	9158643	rs75180660	G	A	.	.	ANN=A,intron_variant,MODIFIER,ANKRD12,transcript
18	22800826	kgp1703341	C	T	.	.	ANN=T,intron_variant,MODIFIER,ZNF521,transcript
19	53344701	rs10420793	A	G	.	.	ANN=G,synonymous_variant,LOW,ZNF468,transcript
20	22746255	rs6075948	T	C	.	.	ANN=C,intergenic_region,MODIFIER,LINC01384-SSTR4,intergenic_region
20	22772814	rs6113810	C	T	.	.	ANN=T,intergenic_region,MODIFIER,LINC01384-SSTR4,intergenic_region
21	36797083	rs140330787	T	C	.	.	ANN=C,intron_variant,MODIFIER,LOC100506403,transcript

## Sheet: Supplementary Table S08.
Supplementary Table S8. eQTL gene annotation in the GWAS result summary performed by FUMA GWAS SNP2GENE
GWAS using FUMA GWAS SNP2GENE eQTL
Tissue	Chr	Pos	Gene symbol	P	FDR
BIOS_eQTL_geneLevel	1	22472732	CDC42	8.33e-11	0
BIOS_eQTL_geneLevel	3	111651285	ABHD10	8.77e-11	0
BIOS_eQTL_geneLevel	4	6246543	WFS1	7.63e-08	6.17e-05
BIOS_eQTL_geneLevel	8	58133642	RP11-513O17.2	9.41e-36	0
BIOS_eQTL_geneLevel	12	133473221	CHFR	1.24e-51	0
BIOS_eQTL_geneLevel	12	133473221	ZNF605	4.91e-33	0
BIOS_eQTL_geneLevel	12	133473221	ZNF605	5.41e-22	0
BIOS_eQTL_geneLevel	12	133473221	ZNF84	1.78e-05	0.0115266
BIOS_eQTL_geneLevel	19	53344701	ZNF320	1.99e-05	0.0128372
BIOS_eQTL_geneLevel	19	53344701	ZNF600	6.43e-08	5.63e-05
Whole_Blood	1	22472732	LINC00339	4.83e-05	6.48e-23
Whole_Blood	3	111651285	ABHD10	2.1e-06	1.97e-13
Whole_Blood	12	133473221	CHFR	7.8e-09	7.62e-06
Whole_Blood	12	133473221	GOLGA3	4.98e-10	7.36e-08
Whole_Blood	12	133473221	ZNF605	6.34e-05	6.27e-46
Artery_Aorta	5	52398005	ITGA2	8.25e-08	1.45e-16
Artery_Aorta	5	52398005	CTD-2366F13.2	1.78e-08	7.7e-05
Artery_Aorta	12	133473221	CHFR	7.57e-05	0.00651991
Artery_Aorta	12	133473221	RP11-46H11.3	9.63e-05	1.52e-10
Artery_Aorta	19	53344701	ZNF468	1.18e-10	1.02e-09
Artery_Tibial	5	52398005	ITGA2	7.12e-07	2.73e-24
Artery_Tibial	5	52398005	CTD-2366F13.2	6.43e-05	0.0187996
Artery_Tibial	12	133473221	ANKLE2	3.6e-05	1.84e-30
Artery_Tibial	17	63444990	PRKCA	1.8e-05	1.06e-08
Artery_Tibial	19	53344701	ZNF468	3.72e-11	1.13e-27

## Sheet: Supplementary Table S09.
Supplementary Table S9. Results of 5 permutations of 60 gene loci in GWAS summary
No.1
MAPPED_TRAIT	N	Overlap_N	Perm_mean (1000)	Perm_sd (1000)	Z_score	P_value
bipolar disorder	608	10	1.986	2.29604	3.49036	0.000482378
bilirubin measurement	974	30	2.197	8.95534	3.10463	0.00190519
eosinophil percentage of leukocytes	789	11	2.916	2.86896	2.81774	0.00483624
cytokine measurement	449	5	1.456	1.44432	2.45375	0.0141376
wellbeing measurement	842	9	2.679	3.0809	2.05167	0.0402016
No.2
MAPPED_TRAIT	N	Overlap_N	Perm_mean (1000)	Perm_sd (1000)	Z_score	P_value
bipolar disorder	608	10	1.908	2.32369	3.48239	0.000496956
eosinophil percentage of leukocytes	789	11	2.855	2.81425	2.8942	0.00380121
cytokine measurement	449	5	1.427	1.38588	2.57814	0.00993337
migraine disorder	354	5	1.086	1.70605	2.29419	0.0217796
bilirubin measurement	974	30	2.659	14.787	1.84898	0.0644602
No.3
MAPPED_TRAIT	N	Overlap_N	Perm_mean (1000)	Perm_sd (1000)	Z_score	P_value
bilirubin measurement	974	30	1.8	4.11607	6.8512	7.32e-12
bipolar disorder	608	10	2.182	2.57583	3.03514	0.00240421
eosinophil percentage of leukocytes	789	11	2.923	2.80269	2.88187	0.00395317
cytokine measurement	449	5	1.408	1.2952	2.77332	0.00554871
migraine disorder	354	5	1.127	1.84577	2.09831	0.0358778
No.4
MAPPED_TRAIT	N	Overlap_N	Perm_mean (1000)	Perm_sd (1000)	Z_score	P_value
bilirubin measurement	974	30	2.111	7.83037	3.56165	0.000368538
bipolar disorder	608	10	2.011	2.38052	3.35599	0.000790819
eosinophil percentage of leukocytes	789	11	2.918	2.83571	2.85008	0.00437089
cytokine measurement	449	5	1.399	1.34677	2.6738	0.00749977
migraine disorder	354	5	1.12	1.92343	2.01722	0.043672
No.5
MAPPED_TRAIT	N	Overlap_N	Perm_mean (1000)	Perm_sd (1000)	Z_score	P_value
bipolar disorder	608	10	1.957	2.22602	3.61318	0.000302464
bilirubin measurement	974	30	2.151	8.16739	3.40978	0.00065015
eosinophil percentage of leukocytes	789	11	2.762	2.6577	3.09968	0.00193733
cytokine measurement	449	5	1.412	1.41076	2.5433	0.010981
migraine disorder	354	5	1.069	1.63164	2.40924	0.0159859

## Sheet: Supplementary Table S10.
Supplementary Table S10. Distribution of protective allele frequency of 7 candidate genes in diverse populations
Chr	SNP	BP	Gene	t	df	P
1	1:214659101	214659101	PTPN14	-2.6685	15.0907	0.0174619
2	10:62010155	240156312	HDAC4	3.73314	15.1576	0.0019668
6	rs7219534	149493632	TAB2	14.1876	24.2956	2.95853e-13
9	rs10420793	84302707	TLE1	-6.2765	25.85	1.24285e-06
10	rs59539170	6222774	PFKFB3	-3.60948	23.8858	0.00141184
12	kgp5581913	96563954	ELK3	7.29356	7.20446	0.000142247
21	rs10979426	36797083	RUNX1	-5.72849	20	1.32028e-05

[truncated: 2 more sheets: Supplementary Table S11., Supplementary Table S12.]
